# Supplementary material for: Type of screen time moderates effects on outcomes in 4013 children: evidence from the Longitudinal Study of Australian Children
Source: Int J Behav Nutr Phys Act. 2019 Nov 29;16:117. doi: 10.1186/s12966-019-0881-7 (PMC6884886; doi:10.1186/s12966-019-0881-7)
Supplement: Supplementary file 1 — Additional file 1: Table S1. Time Use Diary Categories. [file 12966_2019_881_MOESM1_ESM.xlsx]

## Sheet: Sheet1
	Social Screen Time	Educational Screen time	Passive Screen Time	Interactive Recreational Screen Time	Other Screen Time
Wave 4	Texting, email, social networking such as Facebook or twitter	Computer for homework - internet	Cinema	Electronic media, games, computer use	Internet not covered elsewhere
	Skype or Webcam	Computer for homework - not internet	TV/DVD	Computer games - internet
				Computer games - not internet
				Xbox, Playstation, Nintendo, WII etc
Wave 5	Spending time on social networking sites	Doing homework	Watching TV programs or movies/videos	Playing games	Downloading/posting media (e.g. music, videos, applications)
	Video chatting (e.g. Skype)			Creating/maintaining websites (excluding social networking profile)	Internet shopping (excluding downloading/posting media)
	Texting/emailing				General Internet browsing (excluding homework)
	Online chatting / Instant messaging				General application use (e.g. Microsoft Office; excluding homework)
					Electronic device use not elsewhere classified
Wave 6	Spending time on social networking sites	Doing homework (electronic device)	Attendance at movies / cinema	Playing games (electronic device)	Downloading/posting media
	Video chatting		Watching TV programs or movies/videos	Playing games (Electronic device) – not further described	Internet shopping
	Texting/emailing			Creating/maintaining websites	General Internet browsing
	Online chatting / Instant messaging				General application use
					Electronic device use not elsewhere classified
