# Supplementary material for: Type of screen time moderates effects on outcomes in 4013 children: evidence from the Longitudinal Study of Australian Children
Source: Int J Behav Nutr Phys Act. 2019 Nov 29;16:117. doi: 10.1186/s12966-019-0881-7 (PMC6884886; doi:10.1186/s12966-019-0881-7)
Supplement: Supplementary file 2 — Additional file 2: Table S2. Correlations Matrix. [file 12966_2019_881_MOESM2_ESM.xlsx]

## Sheet: Output
	Child Age	Emotional Functioning (PedsQL)	Social Functioning (PedsQL)	Prosocial Behaviour (SDQ)	Peer Relationship Problems (SDQ)	Emotional Symptoms (SDQ)	Hyperactivity/Inattention (SDQ)	Conduct Problems (SDQ)	Reactivity (SATI)	Task Persistence (SATI)	Body Mass Index z-score	Waist Circumference	Global Health	Literacy	Numeracy	Child Gender	Socio-Economic Status	Number of Siblings	Langauge Spoken at Home	Home Type	Neighbourhood Livability Index	Child Indigenous Status	Child Country of Birth	Socio-Economic Index for Areas	Postcode	Total Screen Time	Social Screen Time	Educational Screen Time	Passive Screen Time	Interactive Screen Time	Other Screen Time	Day of the Week
Child Age
Emotional Functioning (PedsQL)	.02*
Social Functioning (PedsQL)	.01	.58***
Prosocial Behaviour (SDQ)	-.10***	.23***	.24***
Peer Relationship Problems (SDQ)	.01	-.42***	-.58***	-.28***
Emotional Symptoms (SDQ)	.00	-.67***	-.45***	-.18***	.45***
Hyperactivity/Inattention (SDQ)	-.09***	-.37***	-.35***	-.33***	.33***	.34***
Conduct Problems (SDQ)	-.10***	-.42***	-.37***	-.44***	.36***	.37***	.52***
Reactivity (SATI)	.01	-.51***	-.36***	-.35***	.31***	.41***	.41***	.60***
Task Persistence (SATI)	.07***	.33***	.32***	.32***	-.29***	-.28***	-.63***	-.45***	-.38***
Body Mass Index z-score	.00	-.07***	-.10***	.02	.10***	.05***	.04***	.06***	.04***	-.04***
Waist Circumference	.33***	-.06***	-.13***	-.05***	.16***	.08***	.05***	.03**	.04***	-.08***	.69***
Global Health	.03***	.26***	.24***	.13***	-.20***	-.24***	-.16***	-.17***	-.14***	.16***	-.09***	-.13***
Literacy	.01	.10***	.18***	.08***	-.14***	-.15***	-.38***	-.24***	-.12***	.39***	-.08***	-.13***	.07***
Numeracy	.01	.13***	.19***	.02*	-.10***	-.17***	-.28***	-.20***	-.12***	.30***	-.09***	-.11***	.07***	.71***
Child Gender	.00	-.04***	-.02	.18***	-.08***	.06***	-.24***	-.09***	-.01	.25***	.01	-.11***	.02*	.18***	-.08***
Socio-Economic Status	.00	.06***	.13***	.06***	-.14***	-.11***	-.16***	-.16***	-.04***	.15***	-.12***	-.14***	.10***	.36***	.33***	.01
Number of Siblings	-.05***	.04***	.03***	-.04***	-.04***	-.05***	-.03**	.07***	.05***	.03***	-.02	-.03**	.03**	-.08***	-.04***	.00	-.05***
Langauge Spoken at Home	-.02	.00	-.04***	-.02	.03***	.01	-.03**	.00	-.07***	.07***	.02*	.01	-.07***	.08***	.11***	-.01	.00	.03***
Home Type	.03**	.00	.00	-.02*	.01	.01	.02*	.02*	.00	-.01	-.01	-.01	.02**	-.01	.02*	.01	-.07***	-.04***	.08***
Neighbourhood Livability Index	-.03***	-.12***	-.12***	-.07***	.12***	.12***	.11***	.11***	.09***	-.11***	.03**	.03***	-.11***	-.12***	-.11***	.00	-.17***	.02	-.02*	.05***
Child Indigenous Status	-.16***	.04***	.04***	.05***	-.02*	-.03**	-.03**	-.04***	-.02*	.06***	-.02*	-.08***	.02*	.09***	.09***	.00	.11***	-.01	.03**	-.02	.01
Child Country of Birth	.00	.04***	.02*	.00	-.03***	-.04***	-.06***	-.04***	-.04***	.07***	-.04***	-.03***	.00	.11***	.10***	.02	.09***	.00	.17***	.03**	-.05***	.02*
Socio-Economic Index for Areas	.01	.04***	.08***	.03**	-.10***	-.06***	-.08***	-.11***	-.03***	.07***	-.10***	-.10***	.05***	.26***	.24***	.00	.40***	-.09***	.01	-.01	-.26***	.07***	.07***
Postcode	.05***	.01	.03**	.00	-.01	.02*	.01	-.02	.04***	.00	-.01	.05***	.00	-.05***	-.06***	.02	-.06***	-.02	-.11***	-.06***	.11***	.07***	-.02	-.11***
Total Screen Time	.25***	-.05***	-.05***	-.11***	.09***	.06***	.07***	.05***	.04***	-.08***	.07***	.17***	-.06***	-.08***	-.04***	-.14***	-.10***	-.03	.01	.01	-.02	-.07***	-.01	-.03	-.10***
Social Screen Time	.33***	-.04***	-.03*	-.04***	-.02	.03**	-.04***	-.01	.03**	.03*	.01	.09***	-.01	.03*	.01	.07***	.00	-.03*	.01	.00	-.04***	-.07***	.01	.02*	-.15***	.32***
Educational Screen Time	.21***	.02	.01	-.01	-.01	-.02	-.08***	-.06***	-.03**	.08***	.00	.04***	.01	.08***	.08***	.04***	.07***	-.01	.05***	-.01	-.03**	-.02	.02	.05***	-.09***	.12***	.08***
Passive Screen Time	.08***	-.03**	-.03**	-.03**	.05***	.05***	.06***	.05***	.02*	-.05***	.07***	.10***	-.04***	-.14***	-.12***	-.03**	-.11***	.00	-.02*	.01	.00	-.04***	-.02*	-.07***	-.02	.74***	.09***	-.09***
Interactive Screen Time	.07***	-.03**	-.03**	-.12***	.09***	.03**	.09***	.05***	.04***	-.12***	.04***	.12***	-.05***	-.01	.06***	-.27***	-.05***	-.03**	.02	.00	.00	-.02	-.01	.00	-.04***	.55***	.02*	-.07***	.05***
Other Screen Time	.25***	-.01	-.01	-.04***	.04***	.02	-.04***	-.03**	-.01	.03**	-.01	.05***	.00	.05***	.03*	.02	.02	-.04***	.03**	.00	-.03**	-.04***	.02*	.03**	-.11***	.24***	.13***	.05***	.01	.02
Day of the Week	.01	.00	.00	-.01	.01	.00	-.01	.01	.00	.01	-.01	-.01	.01	.03*	.04**	-.04***	.00	.00	.01	.03*	.00	.00	.03**	.04***	.00	.13***	.03*	-.01	.12***	.06***	.01

## Sheet: Variable Names
Variable Name	Reported Name
age	Child Age
hicid
emotionPEDS	Emotional Functioning (PedsQL)
socialPEDS	Social Functioning (PedsQL)
proSDQ	Prosocial Behaviour (SDQ)
peerSDQ	Peer Relationship Problems (SDQ)
emotSDQ	Emotional Symptoms (SDQ)
hyperSDQ	Hyperactivity/Inattention (SDQ)
conductSDQ	Conduct Problems (SDQ)
reactive	Reactivity (SATI)
persistent	Task Persistence (SATI)
BMI	Body Mass Index z-score
waistCM	Waist Circumference
globalHealth	Global Health
lit	Literacy
num	Numeracy
TSC	Total Screen Time
gender	Child Gender
ses	Socio-Economic Status
sib	Number of Siblings
LOTE	Langauge Spoken at Home
homeType	Home Type
livable	Neighbourhood Livability Index
indig	Child Indigenous Status
COB	Child Country of Birth
seifa	Socio-Economic Index for Areas
pcodes	Postcode
weight
soc_TSC	Social Screen Time
ed_TSC	Educational Screen Time
pas_TSC	Passive Screen Time
int_TSC	Interactive Screen Time
oth_TSC	Other Screen Time
day	Day of the Week
school	Child Attended School on Diary Day

## Sheet: Correlations
	age	hicid	emotionPEDS	socialPEDS	proSDQ	peerSDQ	emotSDQ	hyperSDQ	conductSDQ	reactive	persistent	BMI	waistCM	globalHealth	lit	num	TSC	gender	ses	sib	LOTE	homeType	livable	indig	COB	seifa	pcodes	weight	soc_TSC	ed_TSC	pas_TSC	int_TSC	oth_TSC	day	school
age	1	-0.0004367	0.0246478	0.010381	-0.101406	0.00762207	-0.0008664	-0.0882347	-0.10358	0.0126868	0.0691367	-0.0004374	0.325689	0.0328502	0.0139432	0.0149438	0.25278	0.00244113	0.00436601	-0.0502098	-0.0150035	0.0302028	-0.0333203	-0.156164	0.00449229	0.0140568	0.047113	-2.79e-08	0.332312	0.210301	0.0776544	0.0734386	0.247589	0.00901381	NA
hicid	-0.0004367	1	0.0231152	-0.0024377	0.0133051	-0.007159	-0.0060422	-0.0072538	-0.0042704	-0.0097717	0.0152735	-0.000179	-0.0449923	0.0204941	0.0121542	-0.00246	-0.0259588	-0.0094378	-0.005339	0.00651157	0.0211501	0.00033977	-0.0130535	0.00851812	-0.0072148	0.0195608	0.0492451	-0.169672	-0.0133498	-0.0263008	-0.0093819	-0.0117268	-0.0151469	-0.0106177	0.00239743
emotionPEDS	0.0246478	0.0231152	1	0.580954	0.231358	-0.416626	-0.667407	-0.366724	-0.423928	-0.505145	0.327713	-0.0655241	-0.0638695	0.264833	0.0968919	0.130838	-0.0484539	-0.0389488	0.0620781	0.0434502	-0.001016	-0.0046531	-0.123761	0.0401526	0.0363252	0.0356917	0.0119679	-0.0805924	-0.0382214	0.0150987	-0.0304311	-0.0316657	-0.0129976	0.00485245	0.00225042
socialPEDS	0.010381	-0.0024377	0.580954	1	0.23567	-0.580625	-0.454396	-0.354429	-0.367859	-0.361611	0.315464	-0.0997146	-0.130985	0.244185	0.180635	0.185199	-0.0463019	-0.0164179	0.13077	0.0320801	-0.0416642	0.00116707	-0.124814	0.0382014	0.0230729	0.0805402	0.0281397	-0.148195	-0.0277936	0.0140811	-0.029141	-0.0310722	-0.0109954	-0.0037667	0.00263285
proSDQ	-0.101406	0.0133051	0.231358	0.23567	1	-0.278827	-0.176113	-0.326408	-0.437254	-0.34815	0.323216	0.0154947	-0.0492272	0.134677	0.0846304	0.0222227	-0.106742	0.183347	0.0623193	-0.0410217	-0.0167645	-0.0228525	-0.0731731	0.0464685	-0.0035305	0.0283327	-0.000297	-0.0635435	-0.037837	-0.0087087	-0.0328975	-0.115177	-0.0378191	-0.0123623	0.0339555
peerSDQ	0.00762207	-0.007159	-0.416626	-0.580625	-0.278827	1	0.450149	0.331126	0.359657	0.30879	-0.28531	0.103514	0.157697	-0.204429	-0.140133	-0.101536	0.0890177	-0.079052	-0.140772	-0.0414451	0.0319775	0.0115168	0.124161	-0.0247351	-0.0332003	-0.0980465	-0.0055252	0.131801	-0.0212427	-0.0100325	0.0502707	0.0866629	0.0385594	0.0126471	0.0113142
emotSDQ	-0.0008664	-0.0060422	-0.667407	-0.454396	-0.176113	0.450149	1	0.344083	0.370023	0.405679	-0.2819	0.0518101	0.0760426	-0.242187	-0.147973	-0.172793	0.058144	0.0639846	-0.108551	-0.0478694	0.0114379	0.0124104	0.119123	-0.028273	-0.0423318	-0.0644704	0.0230516	0.129222	0.0312509	-0.0211245	0.0483087	0.0304178	0.0174426	0.00068912	-0.0044015
hyperSDQ	-0.0882347	-0.0072538	-0.366724	-0.354429	-0.326408	0.331126	0.344083	1	0.523463	0.408884	-0.633714	0.0350176	0.0481085	-0.157251	-0.382437	-0.284701	0.0658943	-0.237578	-0.162317	-0.0307841	-0.0304158	0.020417	0.109875	-0.0263924	-0.0593376	-0.0800661	0.00782317	0.151296	-0.0356927	-0.0769301	0.060247	0.0941367	-0.0358024	-0.0093585	0.024025
conductSDQ	-0.10358	-0.0042704	-0.423928	-0.367859	-0.437254	0.359657	0.370023	0.523463	1	0.597372	-0.450023	0.0561764	0.0290547	-0.169559	-0.241018	-0.199484	0.0474281	-0.0905482	-0.155209	0.0721816	-0.0025268	0.0228907	0.106872	-0.0380397	-0.0415874	-0.105796	-0.0166103	0.166891	-0.0110131	-0.0583116	0.0505394	0.0530634	-0.0292053	0.0146807	0.0015156
reactive	0.0126868	-0.0097717	-0.505145	-0.361611	-0.34815	0.30879	0.405679	0.408884	0.597372	1	-0.384792	0.0391021	0.0391743	-0.138296	-0.115032	-0.119318	0.0357999	-0.0064626	-0.0429819	0.0461029	-0.0727863	0.00481522	0.092761	-0.0198274	-0.0406486	-0.0321188	0.0407032	0.0518108	0.0282447	-0.0299008	0.023374	0.0379297	-0.0094893	0.00463383	-0.0032975
persistent	0.0691367	0.0152735	0.327713	0.315464	0.323216	-0.28531	-0.2819	-0.633714	-0.450023	-0.384792	1	-0.0443638	-0.0761769	0.155023	0.393556	0.301042	-0.0820272	0.252926	0.148377	0.0340882	0.0728336	-0.0118454	-0.108056	0.0579778	0.0713806	0.0663019	0.00227463	-0.113313	0.0259921	0.0815874	-0.052261	-0.123822	0.0302011	0.0142824	0.01674
BMI	-0.0004374	-0.000179	-0.0655241	-0.0997146	0.0154947	0.103514	0.0518101	0.0350176	0.0561764	0.0391021	-0.0443638	1	0.689154	-0.093292	-0.0825504	-0.087572	0.0706832	0.00618194	-0.119096	-0.0182575	0.0240425	-0.01324	0.0282342	-0.0198603	-0.0396255	-0.0995119	-0.0059966	0.0705441	0.0067333	-0.0034172	0.0702735	0.0405731	-0.0099288	-0.0105588	0.0475571
waistCM	0.325689	-0.0449923	-0.0638695	-0.130985	-0.0492272	0.157697	0.0760426	0.0481085	0.0290547	0.0391743	-0.0761769	0.689154	1	-0.134016	-0.12726	-0.109504	0.17337	-0.111532	-0.140316	-0.0273094	0.014725	-0.0058137	0.0345384	-0.0798968	-0.0333279	-0.10457	0.0492337	0.10412	0.0899164	0.0395247	0.097658	0.118527	0.0545819	-0.0097996	0.0197493
globalHealth	0.0328502	0.0204941	0.264833	0.244185	0.134677	-0.204429	-0.242187	-0.157251	-0.169559	-0.138296	0.155023	-0.093292	-0.134016	1	0.0711335	0.0653533	-0.0619947	0.0214732	0.103437	0.0262873	-0.0689394	0.0246862	-0.110807	0.0205314	-0.00077	0.0450752	0.00168945	-0.102282	-0.0067015	0.0100448	-0.0433508	-0.0533253	-0.0028278	0.00769655	0.0206095
lit	0.0139432	0.0121542	0.0968919	0.180635	0.0846304	-0.140133	-0.147973	-0.382437	-0.241018	-0.115032	0.393556	-0.0825504	-0.12726	0.0711335	1	0.707931	-0.0765666	0.180479	0.356895	-0.0801733	0.08368	-0.008524	-0.115623	0.0926883	0.113674	0.260889	-0.0517171	-0.209787	0.0268026	0.0822723	-0.141417	-0.005188	0.0455637	0.0299549	0.0009384
num	0.0149438	-0.00246	0.130838	0.185199	0.0222227	-0.101536	-0.172793	-0.284701	-0.199484	-0.119318	0.301042	-0.087572	-0.109504	0.0653533	0.707931	1	-0.0389257	-0.0777035	0.328369	-0.0445711	0.108202	0.0212246	-0.106145	0.0949297	0.102723	0.238336	-0.0579474	-0.208229	0.00629912	0.0834098	-0.123638	0.0584947	0.0298014	0.0352145	0.0122925
TSC	0.25278	-0.0259588	-0.0484539	-0.0463019	-0.106742	0.0890177	0.058144	0.0658943	0.0474281	0.0357999	-0.0820272	0.0706832	0.17337	-0.0619947	-0.0765666	-0.0389257	1	-0.13872	-0.0950175	-0.0325581	0.0124393	0.00816968	-0.0167795	-0.0662371	-0.0092529	-0.0329535	-0.103961	0.077563	0.319366	0.115398	0.73831	0.553001	0.235414	0.130979	-0.117771
gender	0.00244113	-0.0094378	-0.0389488	-0.0164179	0.183347	-0.079052	0.0639846	-0.237578	-0.0905482	-0.0064626	0.252926	0.00618194	-0.111532	0.0214732	0.180479	-0.0777035	-0.13872	1	0.00556649	-0.0022245	-0.0054467	0.00853348	0.00054353	0.00136956	0.0173538	-0.0024668	0.0150467	-0.010474	0.0691521	0.0388913	-0.0278578	-0.27141	0.0200375	-0.0398712	0.0256232
ses	0.00436601	-0.005339	0.0620781	0.13077	0.0623193	-0.140772	-0.108551	-0.162317	-0.155209	-0.0429819	0.148377	-0.119096	-0.140316	0.103437	0.356895	0.328369	-0.0950175	0.00556649	1	-0.0543513	0.00322151	-0.070614	-0.165572	0.111543	0.0921175	0.397683	-0.0602644	-0.393806	-0.0042928	0.0673596	-0.111725	-0.0490136	0.0205126	0.00256773	-0.0031821
sib	-0.0502098	0.00651157	0.0434502	0.0320801	-0.0410217	-0.0414451	-0.0478694	-0.0307841	0.0721816	0.0461029	0.0340882	-0.0182575	-0.0273094	0.0262873	-0.0801733	-0.0445711	-0.0325581	-0.0022245	-0.0543513	1	0.0334848	-0.0410941	0.0184677	-0.0068804	-0.0006389	-0.0893787	-0.0170327	0.106416	-0.0256787	-0.0147794	-0.0037664	-0.0324654	-0.040251	-0.0015199	0.0229464
LOTE	-0.0150035	0.0211501	-0.001016	-0.0416642	-0.0167645	0.0319775	0.0114379	-0.0304158	-0.0025268	-0.0727863	0.0728336	0.0240425	0.014725	-0.0689394	0.08368	0.108202	0.0124393	-0.0054467	0.00322151	0.0334848	1	0.0756383	-0.0228476	0.0261229	0.172787	0.0120995	-0.107146	0.247425	0.00983378	0.0548786	-0.0214709	0.0184744	0.0319724	0.0139497	0.0104424
homeType	0.0302028	0.00033977	-0.0046531	0.00116707	-0.0228525	0.0115168	0.0124104	0.020417	0.0228907	0.00481522	-0.0118454	-0.01324	-0.0058137	0.0246862	-0.008524	0.0212246	0.00816968	0.00853348	-0.070614	-0.0410941	0.0756383	1	0.0522622	-0.0156549	0.0308032	-0.0073163	-0.0583626	0.06858	-0.000995	-0.0051157	0.0130064	4.73e-05	0.00288088	0.0272549	0.0107341
livable	-0.0333203	-0.0130535	-0.123761	-0.124814	-0.0731731	0.124161	0.119123	0.109875	0.106872	0.092761	-0.108056	0.0282342	0.0345384	-0.110807	-0.115623	-0.106145	-0.0167795	0.00054353	-0.165572	0.0184677	-0.0228476	0.0522622	1	0.00655902	-0.0450468	-0.255277	0.114289	0.0697167	-0.0400879	-0.031531	0.00124587	0.00189688	-0.0324941	0.00401259	0.015763
indig	-0.156164	0.00851812	0.0401526	0.0382014	0.0464685	-0.0247351	-0.028273	-0.0263924	-0.0380397	-0.0198274	0.0579778	-0.0198603	-0.0798968	0.0205314	0.0926883	0.0949297	-0.0662371	0.00136956	0.111543	-0.0068804	0.0261229	-0.0156549	0.00655902	1	0.0208482	0.0667724	0.0709783	-0.0857225	-0.065505	-0.0185151	-0.0443501	-0.0160055	-0.0380406	2.64e-05	-0.0066625
COB	0.00449229	-0.0072148	0.0363252	0.0230729	-0.0035305	-0.0332003	-0.0423318	-0.0593376	-0.0415874	-0.0406486	0.0713806	-0.0396255	-0.0333279	-0.00077	0.113674	0.102723	-0.0092529	0.0173538	0.0921175	-0.0006389	0.172787	0.0308032	-0.0450468	0.0208482	1	0.0661861	-0.0174026	0.0142577	0.00710434	0.0208307	-0.0234148	-0.006939	0.0233006	0.0312483	0.00951128
seifa	0.0140568	0.0195608	0.0356917	0.0805402	0.0283327	-0.0980465	-0.0644704	-0.0800661	-0.105796	-0.0321188	0.0663019	-0.0995119	-0.10457	0.0450752	0.260889	0.238336	-0.0329535	-0.0024668	0.397683	-0.0893787	0.0120995	-0.0073163	-0.255277	0.0667724	0.0661861	1	-0.108339	-0.182874	0.022322	0.0545184	-0.0665637	-0.0038339	0.0301062	0.0395819	-0.0282246
pcodes	0.047113	0.0492451	0.0119679	0.0281397	-0.000297	-0.0055252	0.0230516	0.00782317	-0.0166103	0.0407032	0.00227463	-0.0059966	0.0492337	0.00168945	-0.0517171	-0.0579474	-0.103961	0.0150467	-0.0602644	-0.0170327	-0.107146	-0.0583626	0.114289	0.0709783	-0.0174026	-0.108339	1	-0.0529979	-0.1522	-0.0854842	-0.0192574	-0.0392233	-0.113773	2.02e-05	-0.0320712
weight	-2.79e-08	-0.169672	-0.0805924	-0.148195	-0.0635435	0.131801	0.129222	0.151296	0.166891	0.0518108	-0.113313	0.0705441	0.10412	-0.102282	-0.209787	-0.208229	0.077563	-0.010474	-0.393806	0.106416	0.247425	0.06858	0.0697167	-0.0857225	0.0142577	-0.182874	-0.0529979	1	-0.0088428	-0.0198591	0.0716903	0.0419441	-0.008232	0.00081885	-0.0132432
soc_TSC	0.332312	-0.0133498	-0.0382214	-0.0277936	-0.037837	-0.0212427	0.0312509	-0.0356927	-0.0110131	0.0282447	0.0259921	0.0067333	0.0899164	-0.0067015	0.0268026	0.00629912	0.319366	0.0691521	-0.0042928	-0.0256787	0.00983378	-0.000995	-0.0400879	-0.065505	0.00710434	0.022322	-0.1522	-0.0088428	1	0.0790569	0.0866987	0.023052	0.125006	0.0272963	-0.0270972
ed_TSC	0.210301	-0.0263008	0.0150987	0.0140811	-0.0087087	-0.0100325	-0.0211245	-0.0769301	-0.0583116	-0.0299008	0.0815874	-0.0034172	0.0395247	0.0100448	0.0822723	0.0834098	0.115398	0.0388913	0.0673596	-0.0147794	0.0548786	-0.0051157	-0.031531	-0.0185151	0.0208307	0.0545184	-0.0854842	-0.0198591	0.0790569	1	-0.0921026	-0.0692111	0.0459724	-0.0107001	-0.0416232
pas_TSC	0.0776544	-0.0093819	-0.0304311	-0.029141	-0.0328975	0.0502707	0.0483087	0.060247	0.0505394	0.023374	-0.052261	0.0702735	0.097658	-0.0433508	-0.141417	-0.123638	0.73831	-0.0278578	-0.111725	-0.0037664	-0.0214709	0.0130064	0.00124587	-0.0443501	-0.0234148	-0.0665637	-0.0192574	0.0716903	0.0866987	-0.0921026	1	0.0490808	0.014649	0.124528	-0.0882398
int_TSC	0.0734386	-0.0117268	-0.0316657	-0.0310722	-0.115177	0.0866629	0.0304178	0.0941367	0.0530634	0.0379297	-0.123822	0.0405731	0.118527	-0.0533253	-0.005188	0.0584947	0.553001	-0.27141	-0.0490136	-0.0324654	0.0184744	4.73e-05	0.00189688	-0.0160055	-0.006939	-0.0038339	-0.0392233	0.0419441	0.023052	-0.0692111	0.0490808	1	0.0181362	0.0613978	-0.0504631
oth_TSC	0.247589	-0.0151469	-0.0129976	-0.0109954	-0.0378191	0.0385594	0.0174426	-0.0358024	-0.0292053	-0.0094893	0.0302011	-0.0099288	0.0545819	-0.0028278	0.0455637	0.0298014	0.235414	0.0200375	0.0205126	-0.040251	0.0319724	0.00288088	-0.0324941	-0.0380406	0.0233006	0.0301062	-0.113773	-0.008232	0.125006	0.0459724	0.014649	0.0181362	1	0.00581125	0.00419732
day	0.00901381	-0.0106177	0.00485245	-0.0037667	-0.0123623	0.0126471	0.00068912	-0.0093585	0.0146807	0.00463383	0.0142824	-0.0105588	-0.0097996	0.00769655	0.0299549	0.0352145	0.130979	-0.0398712	0.00256773	-0.0015199	0.0139497	0.0272549	0.00401259	2.64e-05	0.0312483	0.0395819	2.02e-05	0.00081885	0.0272963	-0.0107001	0.124528	0.0613978	0.00581125	1	-0.795229
school	NA	0.00239743	0.00225042	0.00263285	0.0339555	0.0113142	-0.0044015	0.024025	0.0015156	-0.0032975	0.01674	0.0475571	0.0197493	0.0206095	0.0009384	0.0122925	-0.117771	0.0256232	-0.0031821	0.0229464	0.0104424	0.0107341	0.015763	-0.0066625	0.00951128	-0.0282246	-0.0320712	-0.0132432	-0.0270972	-0.0416232	-0.0882398	-0.0504631	0.00419732	-0.795229	1

## Sheet: p-Values
	age	hicid	emotionPEDS	socialPEDS	proSDQ	peerSDQ	emotSDQ	hyperSDQ	conductSDQ	reactive	persistent	BMI	waistCM	globalHealth	lit	num	TSC	gender	ses	sib	LOTE	homeType	livable	indig	COB	seifa	pcodes	weight	soc_TSC	ed_TSC	pas_TSC	int_TSC	oth_TSC	day	school
age	0	1	1	1	3.05e-23	1	1	2.45e-17	2.72e-24	1	3.02e-10	1	5.04e-256	0.155701	1	1	2.01e-123	1	1	5e-05	1	0.400094	0.153373	8.14e-58	1	1	0.0002635	1	3.03e-219	2.6e-84	1.89e-10	3.07e-09	3.25e-118	1	NA
hicid	0.96352	0	1	1	1	1	1	1	1	1	1	1	0.00123554	1	1	1	1	1	1	1	1	1	1	1	1	1	8.42e-05	6.15e-69	1	1	1	1	1	1	1
emotionPEDS	0.0107418	0.0167422	0	0	2.16e-127	0	0	0	0	0	8.83e-264	9.82e-09	2.7e-08	1.26e-168	9.14e-18	1.74e-33	0.00245679	0.0164477	5.34e-08	0.00217003	1	1	4.5e-35	0.01019	0.0492285	0.0630171	1	2.8e-14	0.116321	1	1	0.858023	1	1	1
socialPEDS	0.283151	0.801027	0	0	4.09e-132	0	0	0	0	0	7.05e-243	1.45e-21	3.21e-38	3.44e-142	1.14e-64	1.85e-68	0.00600276	1	4.73e-39	0.239815	0.00509266	1	1.26e-35	0.023883	1	3.19e-14	0.882448	7.49e-51	1	1	1	1	1	1	1
proSDQ	6.78e-26	0.168465	4.04e-130	7.63e-135	0	8.36e-188	1.18e-72	1.18e-261	0	3.31e-300	2.94e-256	1	0.00017297	7.42e-42	2.66e-13	1	2.38e-20	6.24e-79	4.51e-08	0.00656896	1	1	1.44e-11	0.00052158	1	0.831242	1	1.72e-08	0.130797	1	0.610643	7.16e-24	0.131129	1	1
peerSDQ	0.430189	0.458729	0	0	1.53e-190	0	0	9.48e-270	0	1.11e-232	4.9e-197	2.25e-23	3.89e-56	9.99e-99	2.17e-38	9.86e-20	8.06e-14	1.05e-13	1.48e-45	0.00545413	0.245017	1	2.58e-35	1	0.157605	1.21e-21	1	4.97e-40	1	1	0.00112495	4.8e-13	0.104385	1	1
emotSDQ	0.928551	0.531737	0	0	2.25e-75	0	0	9.84e-293	0	0	3.86e-192	4.68e-05	3.41e-12	4.3e-140	5.84e-43	1.8e-59	2.77e-05	1.27e-08	1.32e-26	0.0002382	1	1	2.07e-32	0.860122	0.00366126	9.21e-09	1	1.98e-38	0.949323	1	0.00260418	1	1	1	1
hyperSDQ	5.7e-20	0.452803	0	0	2.12e-264	1.69e-272	1.75e-295	0	0	0	0	0.103471	0.00030727	1.43e-57	0	3.24e-167	4.19e-07	1.25e-134	4.66e-61	0.371149	0.419898	1	2.08e-27	1	2.85e-07	4.46e-14	1	3.5e-53	0.257714	4.62e-10	9.35e-06	1.39e-15	0.250005	1	1
conductSDQ	5.96e-27	0.658497	0	0	0	0	0	0	0	0	0	3.87e-06	0.757668	3.23e-67	1.55e-117	6.04e-80	0.00375334	2.58e-18	1.07e-55	2.95e-11	1	1	7.15e-26	0.0250689	0.00514844	2.25e-25	1	4.6e-65	1	2.54e-05	0.00100215	0.00031981	1	1	1
reactive	0.189072	0.311753	0	0	5.88e-303	2.01e-235	0	0	0	0	0	0.020557	0.0191413	3.21e-44	1.72e-25	1.16e-27	0.250005	1	0.00285881	0.00058788	1.82e-11	1	3.1e-19	1	0.00772917	0.234538	0.00756259	2.77e-05	1	1	1	0.126843	1	1	1
persistent	7.8e-13	0.113879	1.58e-266	1.27e-245	5.28e-259	8.91e-200	7.04e-195	0	0	0	0	0.00203407	3.04e-12	6.41e-56	0	4.73e-188	1.4e-11	2.59e-153	8.89e-51	0.115807	1.77e-11	1	1.79e-26	7.45e-07	5.5e-11	2.48e-09	1	2.78e-29	1	1.9e-11	0.00046243	9.21e-28	1	1	1
BMI	0.964284	0.985384	2.61e-11	3.28e-24	0.115177	5e-26	1.36e-07	0.00036954	1.09e-08	6.97e-05	6.4e-06	0	0	4.6e-19	2.43e-12	4.23e-14	3e-08	1	1.8e-31	1	1	1	0.989065	1	0.0147968	7.97e-22	1	1.89e-10	1	1	3.84e-08	0.0556403	1	1	1
waistCM	9.07e-259	3.85e-06	7.23e-11	6.55e-41	5.15e-07	7.65e-59	8.37e-15	9.28e-07	0.00305511	6.47e-05	7.45e-15	0	0	1.03e-40	5.68e-31	8.86e-23	1.78e-55	7.78e-28	2.18e-44	1	1	1	0.119213	1.09e-13	0.166584	2.49e-24	0.00014564	3.98e-24	4.62e-14	0.0770289	8.79e-17	3.1e-25	0.00016719	1	1
globalHealth	0.00057882	0.0318262	2.31e-171	6.36e-145	1.49e-44	1.89e-101	7.99e-143	2.8e-60	6.23e-70	6.43e-47	1.26e-58	1.06e-21	2.07e-43	0	2.69e-09	9.9e-08	2.82e-06	1	1.72e-24	1	1.91e-10	1	6.77e-28	1	1	0.00076185	1	3e-24	1	1	0.0164477	0.00023365	1	1	1
lit	0.179506	0.241984	2.12e-20	2.21e-67	6.41e-16	4.41e-41	1.17e-45	0	2.92e-120	3.72e-28	0	5.94e-15	1.18e-33	7.07e-12	0	0	1.78e-08	5.45e-66	3.08e-271	4.45e-12	2.92e-13	1	1.02e-25	2.06e-16	2.25e-25	2.79e-141	0.00021108	5.59e-90	1	5.97e-10	1.63e-31	1	0.0268578	1	1
num	0.149165	0.812315	3.59e-36	3.56e-71	0.0336446	2.25e-22	3.52e-62	5.94e-170	1.15e-82	2.45e-30	8.63e-191	1.01e-16	1.98e-25	2.71e-10	0	0	0.214686	2.34e-11	3.5e-228	0.00521883	5.06e-23	1	1.24e-21	2.28e-17	1.21e-20	9.99e-118	7.62e-06	4.35e-89	1	2.53e-10	5.81e-24	0.00015978	1	0.616831	1
TSC	3.76e-126	0.0157806	7.77e-06	1.97e-05	5.42e-23	1.93e-16	8e-08	1.17e-09	1.2e-05	0.00095422	3.47e-14	8.05e-11	3.53e-58	7.95e-09	4.76e-11	0.00080709	0	1.01e-35	5.01e-16	0.624143	1	1	1	2.82e-07	1	0.556912	1.43e-19	2e-10	1.65e-201	2.3e-24	0	0	1.8e-106	1.03e-31	1.16e-07
gender	0.798212	0.322934	5.53e-05	0.0896047	1.19e-81	2.52e-16	3.38e-11	2.33e-137	5.94e-21	0.503504	4.77e-156	0.526833	1.64e-30	0.0245023	1.05e-68	5.85e-14	2.05e-38	0	1	1	1	1	1	1	1	1	1	1	4.49e-08	0.0836445	1	3.89e-143	1	0.0597789	1
ses	0.649607	0.578514	1.46e-10	9.58e-42	1.23e-10	2.95e-48	2.82e-29	9.08e-64	2.11e-58	9.1e-06	1.77e-53	3.74e-34	4.34e-47	3.75e-27	5.49e-274	6.32e-231	1.18e-18	0.562436	0	5.34e-06	1	7.43e-11	1.72e-63	1.69e-28	3.3e-19	0	1.26e-07	0	1	1.55e-07	1.42e-22	0.00179001	1	1	1
sib	1.46e-07	0.495574	6.85e-06	0.00090839	2.16e-05	1.78e-05	7.15e-07	0.00143856	7.4e-14	1.8e-06	0.00041657	0.0617487	0.00508859	0.0059314	1.1e-14	1.69e-05	0.00247676	0.81591	1.52e-08	0	0.124965	0.00521883	1	1	1	3.14e-18	1	2.71e-26	1	1	1	0.639627	0.0528194	1	1
LOTE	0.116087	0.0267385	0.916264	1.64e-05	0.0826933	0.00093163	0.236485	0.00164023	0.793689	4.54e-14	4.39e-14	0.013833	0.130753	4.88e-13	7.06e-16	1.13e-25	0.247436	0.568376	0.737462	0.00045608	0	8.77e-13	1	1	1.46e-71	1	1.04e-26	5.63e-150	1	0.00011207	1	1	0.733308	1	1
homeType	0.00155679	0.971613	0.63015	0.903962	0.0180026	0.233265	0.198976	0.0345742	0.0178111	0.618165	0.220156	0.175281	0.550778	0.00971561	0.411896	0.0404748	0.447496	0.371465	1.88e-13	1.69e-05	2.14e-15	0	2.22e-05	1	0.324215	1	3.41e-07	2.5e-10	1	1	1	1	1	1	1
livable	0.00056805	0.177064	9.24e-38	2.57e-38	3.57e-14	5.29e-38	4.26e-35	4.43e-30	1.54e-28	7.1e-22	3.84e-29	0.00412111	0.0004335	1.43e-30	2.2e-28	2.79e-24	0.121915	0.95518	3.34e-66	0.0561578	0.0181348	6.38e-08	0	1	0.00101931	6.84e-156	9.52e-30	2.06e-10	0.0624819	0.886359	1	1	0.683898	1	1
indig	1.59e-60	0.373638	3.39e-05	8.12e-05	1.59e-06	0.0106589	0.0035107	0.00643315	8.56e-05	0.0406307	2.09e-09	0.042596	2.63e-16	0.0319844	4.83e-19	5.29e-20	7.83e-10	0.886257	3.55e-31	0.472639	0.00635577	0.102016	0.498728	0	1	1.13e-09	4.57e-11	1.27e-16	4.28e-07	1	0.0116513	1	0.115807	1	1
COB	0.63801	0.449875	0.00016975	0.0170459	0.714806	0.00058808	1.17e-05	7.91e-10	1.66e-05	2.56e-05	1.39e-13	4.95e-05	0.00062391	0.935722	4.87e-28	2.75e-23	0.389614	0.0691241	7.56e-22	0.946688	2.81e-74	0.0012518	3.16e-06	0.0294281	0	1.53e-09	1	1	1	1	1	1	1	0.886359	1
seifa	0.141061	0.0405353	0.00022111	7.56e-17	0.00336535	2.72e-24	2.43e-11	1.06e-16	4.89e-28	0.00088505	6.5e-12	1.79e-24	5.45e-27	2.34e-06	5.18e-144	1.88e-120	0.00218397	0.796193	0	7.25e-21	0.205196	0.443654	1.26e-158	2.96e-12	3.99e-12	0	2.57e-27	2.31e-80	1	0.0001342	2.12e-07	1	1	0.0659875	1
pcodes	7.94e-07	2.46e-07	0.215528	0.00361659	0.975481	0.567427	0.0170295	0.418123	0.0855592	2.5e-05	0.813869	0.5393	4.3e-07	0.859558	6.3e-07	2.17e-08	3.26e-22	0.11504	3.46e-10	0.0746392	2.22e-29	9.5e-10	1.98e-32	1.15e-13	0.068345	5.46e-30	0	9.72e-06	2.82e-43	6.93e-13	1	0.0747283	1.17e-23	1	1
weight	0.999998	1.18e-71	6.63e-17	1.49e-53	4.6e-11	1e-42	4.02e-41	6.94e-56	8.91e-68	8.01e-08	5.81e-32	4.81e-13	8.77e-27	6.59e-27	1.06e-92	8.25e-92	5.11e-13	0.272649	0	5.81e-29	1.04e-152	6.44e-13	5.28e-13	2.97e-19	0.135361	4.39e-83	2.79e-08	0	1	1	9.41e-09	0.0278185	1	1	1
soc_TSC	5.49e-222	0.21451	0.00042145	0.0104265	0.00048087	0.0500606	0.0039391	0.00099121	0.309708	0.00915624	0.0164805	0.536318	1.1e-16	0.533228	0.021463	0.587841	3e-204	1.22e-10	0.691041	0.0170092	0.360546	0.926291	0.00021847	1.2e-09	0.508907	0.0379695	5.64e-46	0.410971	0	7.18e-11	2.77e-13	1	8.84e-29	1	1
ed_TSC	4.95e-87	0.0144546	0.163753	0.194467	0.421816	0.354795	0.0513499	1.2e-12	7.32e-08	0.00579717	4.74e-14	0.753644	0.00027315	0.350333	1.55e-12	6.53e-13	5.03e-27	0.00029767	4.28e-10	0.169625	3.29e-07	0.634334	0.00364757	0.0859937	0.0527498	3.95e-07	1.69e-15	0.0648056	1.81e-13	0	3.97e-15	4.34e-08	0.00580749	1	1
pas_TSC	4.8e-13	0.38304	0.00499789	0.00724049	0.00240411	3.49e-06	8.27e-06	2.67e-08	3.09e-06	0.031037	1.41e-06	1.03e-10	2.05e-19	5.52e-05	3.38e-34	1.28e-26	0	0.00958079	3.18e-25	0.726354	0.0458788	0.226537	0.908572	3.88e-05	0.0294574	5.86e-10	0.0733515	2.49e-11	6.69e-16	9.36e-18	0	0.00159019	1	1.5e-28	0.00082341
int_TSC	8.07e-12	0.27556	0.0034879	0.0041881	1.58e-26	1.17e-15	0.00501439	3.27e-18	9.69e-07	0.00046463	1.95e-30	0.0001932	6.75e-28	7e-07	0.656269	4.73e-07	0	7.2e-146	5.61e-06	0.00254831	0.0858294	0.996495	0.861199	0.137765	0.518817	0.721557	0.00026406	9.56e-05	0.0320676	1.17e-10	4.97e-06	0	1	3.9e-06	1
oth_TSC	6.1e-121	0.15902	0.230623	0.310998	0.00048387	0.00037414	0.107646	0.00095608	0.00705236	0.381342	0.00532647	0.361831	4.96e-07	0.792612	9.2e-05	0.010329	3.4e-109	0.0624354	0.0575242	0.00018277	0.00294501	0.788813	0.00273559	0.00041791	0.0302589	0.00512402	2.6e-26	0.444038	1.85e-31	1.9e-05	0.173175	0.091726	0	1	1
day	0.401957	0.32351	0.65448	0.72853	0.254138	0.243386	0.949319	0.38802	0.175659	0.669009	0.18762	0.332146	0.367008	0.474211	0.010155	0.00243807	2.13e-34	0.00020829	0.812082	0.88768	0.19459	0.0112555	0.711465	0.998043	0.00365832	0.00023235	0.998501	0.93931	0.0111371	0.319797	3.13e-31	1.1e-08	0.588983	0	0
school	NA	0.898452	0.905608	0.889702	0.073396	0.550974	0.81656	0.205389	0.936325	0.861983	0.377531	0.012243	0.299305	0.272567	0.965483	0.568811	3.18e-10	0.172517	0.866058	0.222344	0.578298	0.567728	0.406345	0.722851	0.612644	0.13305	0.0877087	0.480827	0.149187	0.0266779	2.53e-06	0.00720059	0.823234	0	0
