# Supplementary material for: Type of screen time moderates effects on outcomes in 4013 children: evidence from the Longitudinal Study of Australian Children
Source: Int J Behav Nutr Phys Act. 2019 Nov 29;16:117. doi: 10.1186/s12966-019-0881-7 (PMC6884886; doi:10.1186/s12966-019-0881-7)
Supplement: Supplementary file 3 — Additional file 3: Table S3. Full Results. [file 12966_2019_881_MOESM3_ESM.xlsx]

## Sheet: Total Screen Time
		Total Screen Time
		Unadjusted						Adjusted
	Parameter	Linear Model	Quadratic Model	Linear Interaction (Weekday)	Quadratic Interaction (Weekday)	Linear Interaction (Age)	Quadratic Interaction (Age)	Linear Model	Quadratic Model	Linear Interaction (Weekday)	Quadratic Interaction (Weekday)	Linear Interaction (Age)	Quadratic Interaction (Age)
Social Quality of Life (PEDsQL)	Linear Screen Time	-0.010 [-0.017, -0.003]	-0.011 [-0.030, 0.009]	-0.009 [-0.018, -0.001]	-0.013 [-0.034, 0.007]	-0.012 [-0.025, 0.001]	-0.007 [-0.045, 0.030]	-0.008 [-0.015, -0.001]	-0.006 [-0.026, 0.014]	-0.007 [-0.015, 0.002]	-0.007 [-0.027, 0.013]	-0.009 [-0.023, 0.004]	-0.002 [-0.040, 0.036]
	Quadratic Screen Time		0.000 [-0.001, 0.001]		0.000 [-0.001, 0.002]		0.000 [-0.003, 0.003]		0.000 [-0.002, 0.001]		0.000 [-0.001, 0.001]		-0.001 [-0.004, 0.002]
	Screen Time by Weekend (Ref: Weekday)			-0.003 [-0.021, 0.014]	0.010 [-0.042, 0.062]					-0.005 [-0.023, 0.013]	0.003 [-0.046, 0.053]
	Quadratic Screen Time by Weekend (Ref: Weekday)				-0.001 [-0.004, 0.003]						-0.001 [-0.004, 0.003]
	Screen Time by Timepoint - Wave 5 (Ref: Wave 4)					-0.001 [-0.020, 0.018]	-0.014 [-0.061, 0.033]					0.002 [-0.017, 0.020]	-0.010 [-0.057, 0.036]
	Screen Time by Timepoint - Wave 6 (Ref: Wave 4)					0.005 [-0.011, 0.021]	0.007 [-0.052, 0.065]					0.002 [-0.013, 0.018]	0.000 [-0.058, 0.058]
	Quadratic Screen Time by Timepoint - Wave 5 (Ref: Wave 4)						0.001 [-0.002, 0.004]						0.001 [-0.003, 0.004]
	Quadratic Screen Time by Timepoint - Wave 6 (Ref: Wave 4)						0.000 [-0.004, 0.004]						0.000 [-0.004, 0.005]
Prosociality (SDQ)	Linear Screen Time	-0.025 [-0.033, -0.017]	-0.038 [-0.055, -0.022]	-0.025 [-0.034, -0.015]	-0.040 [-0.060, -0.020]	-0.018 [-0.031, -0.006]	-0.038 [-0.074, -0.003]	-0.019 [-0.027, -0.011]	-0.028 [-0.044, -0.011]	-0.018 [-0.027, -0.008]	-0.028 [-0.048, -0.008]	-0.012 [-0.025, 0.001]	-0.027 [-0.062, 0.007]
	Quadratic Screen Time		0.001 [0.000, 0.002]		0.001 [0.000, 0.003]		0.002 [-0.001, 0.004]		0.001 [-0.001, 0.002]		0.001 [-0.001, 0.002]		0.001 [-0.002, 0.004]
	Screen Time by Weekend (Ref: Weekday)			-0.002 [-0.019, 0.015]	0.005 [-0.043, 0.054]					-0.005 [-0.021, 0.012]	0.000 [-0.049, 0.049]
	Quadratic Screen Time by Weekend (Ref: Weekday)				-0.001 [-0.004, 0.003]						0.000 [-0.004, 0.003]
	Screen Time by Timepoint - Wave 5 (Ref: Wave 4)					-0.011 [-0.029, 0.008]	-0.007 [-0.058, 0.043]					-0.007 [-0.025, 0.012]	-0.001 [-0.049, 0.047]
	Screen Time by Timepoint - Wave 6 (Ref: Wave 4)					-0.010 [-0.027, 0.007]	0.002 [-0.051, 0.056]					-0.012 [-0.028, 0.005]	-0.004 [-0.057, 0.050]
	Quadratic Screen Time by Timepoint - Wave 5 (Ref: Wave 4)						0.000 [-0.004, 0.003]						0.000 [-0.004, 0.003]
	Quadratic Screen Time by Timepoint - Wave 6 (Ref: Wave 4)						-0.001 [-0.005, 0.003]						-0.001 [-0.005, 0.003]
Peer Problems (SDQ)	Linear Screen Time	-0.023 [-0.016, -0.030]	0.025 [0.004, 0.047]	0.024 [0.015, 0.032]	0.035 [0.014, 0.055]	0.021 [0.007, 0.035]	0.026 [-0.011, 0.062]	-0.018 [-0.010, -0.025]	0.016 [-0.006, 0.038]	0.018 [0.009, 0.026]	0.023 [0.003, 0.044]	0.016 [0.001, 0.030]	0.016 [-0.020, 0.051]
	Quadratic Screen Time		0.000 [-0.002, 0.001]		-0.001 [-0.002, 0.001]		0.000 [-0.003, 0.003]		0.000 [-0.001, 0.002]		0.000 [-0.002, 0.001]		0.000 [-0.003, 0.003]
	Screen Time by Weekend (Ref: Weekday)			-0.003 [-0.021, 0.014]	-0.044 [-0.105, 0.017]					-0.001 [-0.018, 0.017]	-0.037 [-0.098, 0.024]
	Quadratic Screen Time by Weekend (Ref: Weekday)				0.003 [-0.001, 0.007]						0.002 [-0.001, 0.006]
	Screen Time by Timepoint - Wave 5 (Ref: Wave 4)					0.000 [-0.020, 0.019]	0.008 [-0.040, 0.055]					-0.005 [-0.024, 0.015]	0.001 [-0.046, 0.048]
	Screen Time by Timepoint - Wave 6 (Ref: Wave 4)					0.004 [-0.015, 0.023]	-0.008 [-0.062, 0.047]					0.007 [-0.011, 0.026]	-0.001 [-0.055, 0.053]
	Quadratic Screen Time by Timepoint - Wave 5 (Ref: Wave 4)						-0.001 [-0.004, 0.003]						0.000 [-0.004, 0.003]
	Quadratic Screen Time by Timepoint - Wave 6 (Ref: Wave 4)						0.001 [-0.004, 0.005]						0.001 [-0.004, 0.005]
Emotional Problems (SDQ)	Linear Screen Time	-0.018 [-0.010, -0.025]	0.023 [0.003, 0.043]	0.019 [0.010, 0.027]	0.031 [0.008, 0.054]	0.022 [0.009, 0.035]	0.025 [-0.012, 0.063]	-0.017 [-0.010, -0.025]	0.022 [0.001, 0.043]	0.018 [0.010, 0.026]	0.028 [0.005, 0.051]	0.021 [0.008, 0.034]	0.023 [-0.016, 0.062]
	Quadratic Screen Time		0.000 [-0.002, 0.001]		-0.001 [-0.002, 0.001]		0.000 [-0.003, 0.003]		0.000 [-0.002, 0.001]		-0.001 [-0.002, 0.001]		0.000 [-0.003, 0.003]
	Screen Time by Weekend (Ref: Weekday)			-0.004 [-0.020, 0.011]	-0.035 [-0.096, 0.026]					-0.002 [-0.018, 0.014]	-0.029 [-0.088, 0.031]
	Quadratic Screen Time by Weekend (Ref: Weekday)				0.002 [-0.002, 0.006]						0.002 [-0.002, 0.006]
	Screen Time by Timepoint - Wave 5 (Ref: Wave 4)					-0.009 [-0.028, 0.010]	0.001 [-0.056, 0.058]					-0.011 [-0.030, 0.009]	-0.001 [-0.058, 0.057]
	Screen Time by Timepoint - Wave 6 (Ref: Wave 4)					-0.004 [-0.021, 0.013]	-0.011 [-0.068, 0.046]					-0.002 [-0.019, 0.014]	-0.006 [-0.063, 0.052]
	Quadratic Screen Time by Timepoint - Wave 5 (Ref: Wave 4)						-0.001 [-0.005, 0.004]						-0.001 [-0.005, 0.004]
	Quadratic Screen Time by Timepoint - Wave 6 (Ref: Wave 4)						0.000 [-0.004, 0.005]						0.000 [-0.004, 0.005]
Hyperactivity (SDQ)	Linear Screen Time	-0.020 [-0.013, -0.027]	0.043 [0.026, 0.059]	0.021 [0.013, 0.029]	0.050 [0.030, 0.070]	0.024 [0.012, 0.035]	0.044 [0.018, 0.070]	-0.012 [-0.005, -0.018]	0.028 [0.013, 0.043]	0.012 [0.005, 0.020]	0.034 [0.015, 0.052]	0.016 [0.005, 0.028]	0.031 [0.005, 0.056]
	Quadratic Screen Time		-0.002 [-0.003, 0.000]		-0.002 [-0.004, -0.001]		-0.002 [-0.003, 0.000]		-0.001 [-0.002, 0.000]		-0.002 [-0.003, 0.000]		-0.001 [-0.003, 0.001]
	Screen Time by Weekend (Ref: Weekday)			-0.005 [-0.021, 0.010]	-0.033 [-0.078, 0.013]					-0.003 [-0.018, 0.012]	-0.026 [-0.071, 0.018]
	Quadratic Screen Time by Weekend (Ref: Weekday)				0.002 [-0.001, 0.005]						0.002 [-0.001, 0.005]
	Screen Time by Timepoint - Wave 5 (Ref: Wave 4)					0.007 [-0.011, 0.026]	0.011 [-0.032, 0.054]					-0.003 [-0.021, 0.014]	-0.005 [-0.043, 0.033]
	Screen Time by Timepoint - Wave 6 (Ref: Wave 4)					-0.012 [-0.025, 0.002]	-0.012 [-0.053, 0.030]					-0.009 [-0.023, 0.004]	-0.005 [-0.047, 0.038]
	Quadratic Screen Time by Timepoint - Wave 5 (Ref: Wave 4)						0.000 [-0.003, 0.003]						0.000 [-0.003, 0.003]
	Quadratic Screen Time by Timepoint - Wave 6 (Ref: Wave 4)						0.000 [-0.003, 0.003]						0.000 [-0.003, 0.003]
Conduct Problems (SDQ)	Linear Screen Time	-0.016 [-0.009, -0.024]	0.026 [0.004, 0.048]	0.019 [0.011, 0.027]	0.034 [0.010, 0.058]	0.018 [0.005, 0.031]	0.025 [-0.004, 0.053]	-0.011 [-0.003, -0.019]	0.017 [-0.005, 0.039]	0.013 [0.005, 0.021]	0.023 [-0.001, 0.047]	0.012 [-0.001, 0.026]	0.013 [-0.016, 0.043]
	Quadratic Screen Time		-0.001 [-0.002, 0.001]		-0.001 [-0.003, 0.001]		0.000 [-0.003, 0.002]		0.000 [-0.002, 0.001]		-0.001 [-0.002, 0.001]		0.000 [-0.002, 0.002]
	Screen Time by Weekend (Ref: Weekday)			-0.010 [-0.025, 0.004]	-0.037 [-0.088, 0.013]					-0.007 [-0.021, 0.007]	-0.029 [-0.082, 0.023]
	Quadratic Screen Time by Weekend (Ref: Weekday)				0.002 [-0.001, 0.005]						0.002 [-0.002, 0.005]
	Screen Time by Timepoint - Wave 5 (Ref: Wave 4)					0.004 [-0.016, 0.024]	0.022 [-0.020, 0.064]					0.000 [-0.019, 0.019]	0.017 [-0.022, 0.056]
	Screen Time by Timepoint - Wave 6 (Ref: Wave 4)					-0.007 [-0.022, 0.008]	-0.019 [-0.063, 0.024]					-0.003 [-0.018, 0.012]	-0.009 [-0.052, 0.035]
	Quadratic Screen Time by Timepoint - Wave 5 (Ref: Wave 4)						-0.001 [-0.004, 0.002]						-0.001 [-0.004, 0.002]
	Quadratic Screen Time by Timepoint - Wave 6 (Ref: Wave 4)						0.001 [-0.002, 0.004]						0.000 [-0.003, 0.004]
Reactivity (SATI)	Linear Screen Time	-0.011 [-0.004, -0.018]	0.014 [-0.005, 0.034]	0.011 [0.003, 0.019]	0.018 [-0.004, 0.040]	0.015 [0.002, 0.027]	0.019 [-0.016, 0.054]	-0.010 [-0.003, -0.017]	0.013 [-0.007, 0.033]	0.010 [0.002, 0.018]	0.016 [-0.006, 0.038]	0.014 [0.001, 0.026]	0.016 [-0.018, 0.051]
	Quadratic Screen Time		0.000 [-0.002, 0.001]		-0.001 [-0.002, 0.001]		0.000 [-0.003, 0.002]		0.000 [-0.002, 0.001]		0.000 [-0.002, 0.001]		0.000 [-0.003, 0.002]
	Screen Time by Weekend (Ref: Weekday)			-0.001 [-0.015, 0.014]	-0.017 [-0.058, 0.025]					0.001 [-0.014, 0.015]	-0.015 [-0.055, 0.026]
	Quadratic Screen Time by Weekend (Ref: Weekday)				0.001 [-0.002, 0.004]						0.001 [-0.002, 0.004]
	Screen Time by Timepoint - Wave 5 (Ref: Wave 4)					-0.006 [-0.026, 0.014]	-0.006 [-0.055, 0.042]					-0.006 [-0.026, 0.013]	-0.007 [-0.054, 0.041]
	Screen Time by Timepoint - Wave 6 (Ref: Wave 4)					-0.005 [-0.021, 0.010]	-0.012 [-0.058, 0.033]					-0.004 [-0.019, 0.011]	-0.009 [-0.052, 0.035]
	Quadratic Screen Time by Timepoint - Wave 5 (Ref: Wave 4)						0.000 [-0.004, 0.004]						0.000 [-0.004, 0.004]
	Quadratic Screen Time by Timepoint - Wave 6 (Ref: Wave 4)						0.001 [-0.003, 0.004]						0.000 [-0.003, 0.003]
Persistence (SATI)	Linear Screen Time	-0.024 [-0.032, -0.016]	-0.036 [-0.056, -0.016]	-0.023 [-0.033, -0.014]	-0.038 [-0.060, -0.017]	-0.020 [-0.033, -0.008]	-0.027 [-0.056, 0.003]	-0.014 [-0.022, -0.006]	-0.018 [-0.038, 0.001]	-0.013 [-0.022, -0.004]	-0.020 [-0.040, 0.001]	-0.011 [-0.024, 0.001]	-0.011 [-0.040, 0.019]
	Quadratic Screen Time		0.001 [-0.001, 0.002]		0.001 [0.000, 0.003]		0.000 [-0.002, 0.003]		0.000 [-0.001, 0.002]		0.001 [-0.001, 0.002]		0.000 [-0.002, 0.002]
	Screen Time by Weekend (Ref: Weekday)			-0.002 [-0.018, 0.014]	0.010 [-0.049, 0.068]					-0.004 [-0.020, 0.012]	0.004 [-0.051, 0.058]
	Quadratic Screen Time by Weekend (Ref: Weekday)				-0.001 [-0.005, 0.003]						-0.001 [-0.004, 0.003]
	Screen Time by Timepoint - Wave 5 (Ref: Wave 4)					-0.012 [-0.029, 0.005]	-0.030 [-0.082, 0.022]					-0.003 [-0.019, 0.013]	-0.017 [-0.061, 0.027]
	Screen Time by Timepoint - Wave 6 (Ref: Wave 4)					-0.001 [-0.016, 0.013]	-0.001 [-0.045, 0.042]					-0.004 [-0.019, 0.011]	-0.009 [-0.052, 0.033]
	Quadratic Screen Time by Timepoint - Wave 5 (Ref: Wave 4)						0.001 [-0.002, 0.005]						0.001 [-0.002, 0.004]
	Quadratic Screen Time by Timepoint - Wave 6 (Ref: Wave 4)						0.000 [-0.003, 0.003]						0.000 [-0.003, 0.003]
Waist Circumfrence	Linear Screen Time	-0.027 [-0.020, -0.035]	0.044 [0.024, 0.064]	0.029 [0.020, 0.038]	0.048 [0.023, 0.072]	0.022 [0.010, 0.033]	0.035 [0.004, 0.066]	-0.023 [-0.015, -0.030]	0.035 [0.016, 0.054]	0.024 [0.015, 0.033]	0.038 [0.014, 0.061]	0.017 [0.006, 0.029]	0.028 [-0.003, 0.059]
	Quadratic Screen Time		-0.001 [-0.002, 0.000]		-0.001 [-0.003, 0.000]		-0.001 [-0.003, 0.002]		-0.001 [-0.002, 0.000]		-0.001 [-0.003, 0.001]		-0.001 [-0.003, 0.002]
	Screen Time by Weekend (Ref: Weekday)			-0.007 [-0.023, 0.008]	-0.021 [-0.069, 0.026]					-0.006 [-0.021, 0.009]	-0.015 [-0.062, 0.031]
	Quadratic Screen Time by Weekend (Ref: Weekday)				0.001 [-0.002, 0.004]						0.001 [-0.003, 0.004]
	Screen Time by Timepoint - Wave 5 (Ref: Wave 4)					0.027 [0.009, 0.044]	0.038 [-0.017, 0.092]					0.021 [0.003, 0.038]	0.027 [-0.023, 0.078]
	Screen Time by Timepoint - Wave 6 (Ref: Wave 4)					0.000 [-0.013, 0.012]	0.002 [-0.042, 0.046]					0.001 [-0.011, 0.014]	0.003 [-0.038, 0.045]
	Quadratic Screen Time by Timepoint - Wave 5 (Ref: Wave 4)						-0.001 [-0.005, 0.004]						0.000 [-0.005, 0.004]
	Quadratic Screen Time by Timepoint - Wave 6 (Ref: Wave 4)						0.000 [-0.003, 0.003]						0.000 [-0.003, 0.003]
Global Health	Linear Screen Time	-0.011 [-0.015, -0.008]	-0.036 [-0.058, -0.014]	-0.022 [-0.031, -0.014]	-0.039 [-0.064, -0.014]	-0.024 [-0.037, -0.011]	-0.036 [-0.072, 0.000]	-0.010 [-0.014, -0.007]	-0.032 [-0.053, -0.010]	-0.019 [-0.027, -0.011]	-0.034 [-0.058, -0.009]	-0.022 [-0.035, -0.008]	-0.031 [-0.066, 0.004]
	Quadratic Screen Time		0.001 [-0.001, 0.003]		0.001 [-0.001, 0.003]		0.001 [-0.002, 0.004]		0.001 [-0.001, 0.002]		0.001 [-0.001, 0.003]		0.001 [-0.002, 0.003]
	Screen Time by Weekend (Ref: Weekday)			-0.003 [-0.022, 0.017]	0.013 [-0.051, 0.077]					-0.004 [-0.024, 0.015]	0.009 [-0.053, 0.072]
	Quadratic Screen Time by Weekend (Ref: Weekday)				-0.001 [-0.006, 0.003]						-0.001 [-0.006, 0.003]
	Screen Time by Timepoint - Wave 5 (Ref: Wave 4)					-0.005 [-0.024, 0.013]	-0.008 [-0.054, 0.038]					-0.003 [-0.022, 0.015]	-0.005 [-0.050, 0.040]
	Screen Time by Timepoint - Wave 6 (Ref: Wave 4)					0.008 [-0.009, 0.024]	0.008 [-0.041, 0.058]					0.006 [-0.010, 0.023]	0.004 [-0.046, 0.054]
	Quadratic Screen Time by Timepoint - Wave 5 (Ref: Wave 4)						0.000 [-0.003, 0.003]						0.000 [-0.003, 0.003]
	Quadratic Screen Time by Timepoint - Wave 6 (Ref: Wave 4)						0.000 [-0.004, 0.003]						0.000 [-0.004, 0.004]
School Achivement	Linear Screen Time	-0.013 [-0.021, -0.005]	-0.023 [-0.037, -0.010]	-0.013 [-0.022, -0.004]	-0.026 [-0.043, -0.010]	-0.011 [-0.024, 0.001]	-0.021 [-0.049, 0.006]	-0.007 [-0.016, 0.001]	-0.014 [-0.027, -0.001]	-0.007 [-0.016, 0.003]	-0.015 [-0.030, 0.001]	-0.006 [-0.020, 0.007]	-0.013 [-0.040, 0.014]
	Quadratic Screen Time		0.001 [0.000, 0.002]		0.001 [0.000, 0.002]		0.001 [-0.002, 0.003]		0.000 [0.000, 0.001]		0.001 [-0.001, 0.002]		0.001 [-0.002, 0.003]
	Screen Time by Weekend (Ref: Weekday)			0.000 [-0.014, 0.013]	0.012 [-0.031, 0.054]					-0.003 [-0.016, 0.010]	0.001 [-0.038, 0.039]
	Quadratic Screen Time by Weekend (Ref: Weekday)				-0.001 [-0.004, 0.002]						0.000 [-0.003, 0.003]
	Screen Time by Timepoint - Wave 5 (Ref: Wave 4)					-0.015 [-0.030, 0.001]	-0.028 [-0.074, 0.019]					-0.006 [-0.021, 0.009]	-0.014 [-0.058, 0.030]
	Screen Time by Timepoint - Wave 6 (Ref: Wave 4)					0.002 [-0.010, 0.015]	0.015 [-0.027, 0.056]					0.000 [-0.012, 0.013]	0.009 [-0.031, 0.050]
	Quadratic Screen Time by Timepoint - Wave 5 (Ref: Wave 4)						0.001 [-0.003, 0.005]						0.001 [-0.003, 0.004]
	Quadratic Screen Time by Timepoint - Wave 6 (Ref: Wave 4)						-0.001 [-0.004, 0.002]						-0.001 [-0.004, 0.002]

## Sheet: Social Screen Time
		Total Screen Time
		Unadjusted						Adjusted
	Parameter	Linear Model	Quadratic Model	Linear Interaction (Weekday)	Quadratic Interaction (Weekday)	Linear Interaction (Age)	Quadratic Interaction (Age)	Linear Model	Quadratic Model	Linear Interaction (Weekday)	Quadratic Interaction (Weekday)	Linear Interaction (Age)	Quadratic Interaction (Age)
Social Quality of Life (PEDsQL)	Linear Screen Time	-0.026 [-0.048, -0.004]	-0.021 [-0.093, 0.052]	-0.025 [-0.050, 0.000]	-0.033 [-0.121, 0.054]	-0.004 [-0.205, 0.197]	0.067 [-0.783, 0.918]	-0.026 [-0.048, -0.004]	-0.022 [-0.095, 0.052]	-0.025 [-0.050, 0.001]	-0.030 [-0.119, 0.058]	-0.002 [-0.206, 0.203]	0.037 [-0.808, 0.882]
	Quadratic Screen Time		-0.001 [-0.010, 0.008]		0.001 [-0.010, 0.012]		-0.025 [-0.284, 0.235]		-0.001 [-0.010, 0.008]		0.001 [-0.010, 0.012]		-0.013 [-0.274, 0.247]
	Screen Time by Weekend (Ref: Weekday)			-0.006 [-0.050, 0.039]	0.045 [-0.098, 0.189]					-0.005 [-0.049, 0.039]	0.031 [-0.111, 0.172]
	Quadratic Screen Time by Weekend (Ref: Weekday)				-0.007 [-0.025, 0.011]						-0.005 [-0.022, 0.013]
	Screen Time by Timepoint - Wave 5 (Ref: Wave 4)					-0.048 [-0.295, 0.200]	0.058 [-1.153, 1.269]					-0.054 [-0.306, 0.197]	0.055 [-1.110, 1.221]
	Screen Time by Timepoint - Wave 6 (Ref: Wave 4)					-0.022 [-0.223, 0.179]	-0.089 [-0.947, 0.769]					-0.024 [-0.229, 0.180]	-0.059 [-0.912, 0.794]
	Quadratic Screen Time by Timepoint - Wave 5 (Ref: Wave 4)						-0.033 [-0.414, 0.348]						-0.035 [-0.404, 0.335]
	Quadratic Screen Time by Timepoint - Wave 6 (Ref: Wave 4)						0.024 [-0.236, 0.284]						0.013 [-0.248, 0.274]
Prosociality (SDQ)	Linear Screen Time	-0.015 [-0.036, 0.006]	0.013 [-0.055, 0.081]	-0.011 [-0.036, 0.013]	0.014 [-0.062, 0.091]	-0.044 [-0.200, 0.111]	0.054 [-0.695, 0.802]	-0.024 [-0.045, -0.003]	-0.018 [-0.084, 0.048]	-0.020 [-0.044, 0.004]	-0.011 [-0.086, 0.064]	-0.076 [-0.229, 0.078]	-0.031 [-0.740, 0.678]
	Quadratic Screen Time		-0.004 [-0.012, 0.005]		-0.004 [-0.013, 0.006]		-0.034 [-0.285, 0.217]		-0.001 [-0.009, 0.007]		-0.001 [-0.011, 0.008]		-0.015 [-0.255, 0.224]
	Screen Time by Weekend (Ref: Weekday)			-0.012 [-0.055, 0.031]	-0.010 [-0.150, 0.129]					-0.013 [-0.056, 0.030]	-0.035 [-0.173, 0.104]
	Quadratic Screen Time by Weekend (Ref: Weekday)				0.000 [-0.017, 0.017]						0.003 [-0.014, 0.020]
	Screen Time by Timepoint - Wave 5 (Ref: Wave 4)					-0.055 [-0.249, 0.138]	-0.214 [-1.170, 0.743]					-0.078 [-0.263, 0.108]	-0.248 [-1.178, 0.681]
	Screen Time by Timepoint - Wave 6 (Ref: Wave 4)					0.033 [-0.122, 0.189]	-0.012 [-0.763, 0.739]					0.057 [-0.096, 0.211]	0.050 [-0.663, 0.763]
	Quadratic Screen Time by Timepoint - Wave 5 (Ref: Wave 4)						0.054 [-0.269, 0.377]						0.057 [-0.255, 0.370]
	Quadratic Screen Time by Timepoint - Wave 6 (Ref: Wave 4)						0.027 [-0.225, 0.278]						0.010 [-0.230, 0.250]
Peer Problems (SDQ)	Linear Screen Time	0.020 [0.041, 0.000]	-0.112 [-0.175, -0.050]	-0.020 [-0.043, 0.003]	-0.082 [-0.155, -0.008]	-0.059 [-0.180, 0.062]	-0.229 [-0.934, 0.477]	0.017 [0.037, -0.003]	-0.096 [-0.159, -0.034]	-0.016 [-0.040, 0.007]	-0.071 [-0.145, 0.003]	-0.048 [-0.171, 0.075]	-0.175 [-0.884, 0.533]
	Quadratic Screen Time		0.012 [0.005, 0.020]		0.009 [-0.001, 0.018]		0.058 [-0.172, 0.288]		0.011 [0.003, 0.019]		0.008 [-0.002, 0.017]		0.043 [-0.190, 0.277]
	Screen Time by Weekend (Ref: Weekday)			-0.002 [-0.045, 0.041]	-0.119 [-0.259, 0.021]					-0.003 [-0.046, 0.040]	-0.099 [-0.237, 0.039]
	Quadratic Screen Time by Weekend (Ref: Weekday)				0.014 [-0.003, 0.032]						0.012 [-0.005, 0.029]
	Screen Time by Timepoint - Wave 5 (Ref: Wave 4)					0.067 [-0.149, 0.284]	0.023 [-0.915, 0.961]					0.082 [-0.128, 0.293]	0.047 [-0.843, 0.938]
	Screen Time by Timepoint - Wave 6 (Ref: Wave 4)					0.039 [-0.082, 0.161]	0.101 [-0.604, 0.806]					0.031 [-0.092, 0.154]	0.060 [-0.647, 0.767]
	Quadratic Screen Time by Timepoint - Wave 5 (Ref: Wave 4)						0.013 [-0.289, 0.314]						0.010 [-0.277, 0.297]
	Quadratic Screen Time by Timepoint - Wave 6 (Ref: Wave 4)						-0.044 [-0.274, 0.187]						-0.030 [-0.264, 0.203]
Emotional Problems (SDQ)	Linear Screen Time	-0.033 [-0.012, -0.053]	-0.001 [-0.066, 0.063]	0.028 [0.003, 0.052]	0.018 [-0.064, 0.100]	0.053 [-0.073, 0.180]	0.080 [-0.724, 0.885]	-0.031 [-0.010, -0.052]	-0.004 [-0.070, 0.062]	0.027 [0.002, 0.051]	0.013 [-0.070, 0.095]	0.053 [-0.075, 0.181]	0.098 [-0.704, 0.899]
	Quadratic Screen Time		0.005 [-0.003, 0.013]		0.001 [-0.009, 0.012]		-0.009 [-0.283, 0.266]		0.005 [-0.003, 0.013]		0.002 [-0.008, 0.012]		-0.015 [-0.288, 0.259]
	Screen Time by Weekend (Ref: Weekday)			0.017 [-0.028, 0.063]	-0.064 [-0.220, 0.092]					0.016 [-0.029, 0.061]	-0.056 [-0.208, 0.096]
	Quadratic Screen Time by Weekend (Ref: Weekday)				0.010 [-0.008, 0.029]						0.009 [-0.009, 0.027]
	Screen Time by Timepoint - Wave 5 (Ref: Wave 4)					0.031 [-0.181, 0.243]	-0.171 [-1.194, 0.853]					0.021 [-0.197, 0.240]	-0.184 [-1.152, 0.784]
	Screen Time by Timepoint - Wave 6 (Ref: Wave 4)					-0.023 [-0.151, 0.105]	-0.103 [-0.902, 0.696]					-0.024 [-0.153, 0.104]	-0.123 [-0.919, 0.673]
	Quadratic Screen Time by Timepoint - Wave 5 (Ref: Wave 4)						0.066 [-0.307, 0.439]						0.067 [-0.287, 0.422]
	Quadratic Screen Time by Timepoint - Wave 6 (Ref: Wave 4)						0.016 [-0.258, 0.290]						0.022 [-0.251, 0.294]
Hyperactivity (SDQ)	Linear Screen Time	0.000 [0.018, -0.018]	-0.023 [-0.079, 0.033]	0.000 [-0.021, 0.021]	-0.010 [-0.078, 0.059]	-0.017 [-0.163, 0.128]	-0.103 [-0.835, 0.629]	-0.008 [0.011, -0.026]	0.007 [-0.049, 0.064]	0.008 [-0.013, 0.029]	0.015 [-0.054, 0.085]	0.009 [-0.128, 0.146]	-0.029 [-0.748, 0.691]
	Quadratic Screen Time		0.003 [-0.004, 0.010]		0.001 [-0.007, 0.010]		0.031 [-0.216, 0.277]		0.000 [-0.007, 0.007]		-0.001 [-0.010, 0.008]		0.014 [-0.230, 0.258]
	Screen Time by Weekend (Ref: Weekday)			-0.001 [-0.039, 0.037]	-0.051 [-0.181, 0.078]					-0.001 [-0.039, 0.036]	-0.031 [-0.160, 0.098]
	Quadratic Screen Time by Weekend (Ref: Weekday)				0.006 [-0.009, 0.022]						0.004 [-0.012, 0.020]
	Screen Time by Timepoint - Wave 5 (Ref: Wave 4)					-0.011 [-0.199, 0.176]	-0.225 [-1.223, 0.773]					0.027 [-0.147, 0.201]	-0.151 [-1.133, 0.831]
	Screen Time by Timepoint - Wave 6 (Ref: Wave 4)					0.018 [-0.127, 0.164]	0.084 [-0.652, 0.821]					-0.002 [-0.139, 0.134]	0.033 [-0.689, 0.756]
	Quadratic Screen Time by Timepoint - Wave 5 (Ref: Wave 4)						0.068 [-0.259, 0.395]						0.057 [-0.264, 0.377]
	Quadratic Screen Time by Timepoint - Wave 6 (Ref: Wave 4)						-0.028 [-0.275, 0.219]						-0.014 [-0.258, 0.231]
Conduct Problems (SDQ)	Linear Screen Time	-0.015 [0.005, -0.035]	-0.022 [-0.084, 0.040]	0.018 [-0.006, 0.041]	-0.010 [-0.081, 0.061]	-0.024 [-0.185, 0.138]	-0.157 [-0.987, 0.673]	-0.021 [0.000, -0.041]	-0.001 [-0.063, 0.062]	0.023 [0.000, 0.046]	0.005 [-0.066, 0.076]	-0.006 [-0.164, 0.151]	-0.079 [-0.874, 0.716]
	Quadratic Screen Time		0.005 [-0.003, 0.013]		0.004 [-0.005, 0.013]		0.047 [-0.247, 0.340]		0.003 [-0.005, 0.011]		0.002 [-0.007, 0.012]		0.026 [-0.256, 0.308]
	Screen Time by Weekend (Ref: Weekday)			-0.010 [-0.052, 0.032]	-0.051 [-0.186, 0.084]					-0.009 [-0.051, 0.033]	-0.028 [-0.162, 0.106]
	Quadratic Screen Time by Weekend (Ref: Weekday)				0.005 [-0.012, 0.022]						0.002 [-0.014, 0.019]
	Screen Time by Timepoint - Wave 5 (Ref: Wave 4)					0.050 [-0.197, 0.298]	-0.023 [-1.162, 1.116]					0.063 [-0.177, 0.303]	-0.003 [-1.093, 1.086]
	Screen Time by Timepoint - Wave 6 (Ref: Wave 4)					0.039 [-0.122, 0.201]	0.135 [-0.704, 0.974]					0.027 [-0.131, 0.184]	0.074 [-0.728, 0.877]
	Quadratic Screen Time by Timepoint - Wave 5 (Ref: Wave 4)						0.021 [-0.376, 0.418]						0.019 [-0.361, 0.398]
	Quadratic Screen Time by Timepoint - Wave 6 (Ref: Wave 4)						-0.042 [-0.336, 0.253]						-0.022 [-0.305, 0.260]
Reactivity (SATI)	Linear Screen Time	-0.029 [-0.009, -0.049]	0.014 [-0.050, 0.078]	0.025 [0.002, 0.048]	0.038 [-0.041, 0.118]	0.059 [-0.110, 0.229]	0.038 [-0.710, 0.786]	-0.031 [-0.011, -0.051]	0.021 [-0.043, 0.084]	0.027 [0.004, 0.050]	0.044 [-0.033, 0.121]	0.063 [-0.102, 0.229]	0.057 [-0.697, 0.811]
	Quadratic Screen Time		0.002 [-0.006, 0.010]		-0.002 [-0.012, 0.008]		0.008 [-0.260, 0.276]		0.001 [-0.006, 0.009]		-0.002 [-0.012, 0.007]		0.003 [-0.263, 0.268]
	Screen Time by Weekend (Ref: Weekday)			0.015 [-0.027, 0.057]	-0.083 [-0.228, 0.062]					0.014 [-0.028, 0.056]	-0.080 [-0.221, 0.061]
	Quadratic Screen Time by Weekend (Ref: Weekday)				0.013 [-0.005, 0.031]						0.012 [-0.005, 0.030]
	Screen Time by Timepoint - Wave 5 (Ref: Wave 4)					0.018 [-0.228, 0.264]	-0.089 [-1.052, 0.874]					0.027 [-0.222, 0.275]	-0.063 [-1.020, 0.895]
	Screen Time by Timepoint - Wave 6 (Ref: Wave 4)					-0.032 [-0.202, 0.137]	-0.041 [-0.791, 0.709]					-0.035 [-0.200, 0.131]	-0.054 [-0.809, 0.700]
	Quadratic Screen Time by Timepoint - Wave 5 (Ref: Wave 4)						0.034 [-0.297, 0.365]						0.028 [-0.299, 0.356]
	Quadratic Screen Time by Timepoint - Wave 6 (Ref: Wave 4)						-0.004 [-0.272, 0.264]						0.001 [-0.265, 0.266]
Persistence (SATI)	Linear Screen Time	0.009 [-0.011, 0.028]	0.050 [-0.009, 0.109]	0.004 [-0.018, 0.027]	0.049 [-0.021, 0.118]	0.047 [-0.078, 0.172]	0.167 [-0.531, 0.866]	-0.004 [-0.023, 0.016]	0.008 [-0.052, 0.068]	-0.007 [-0.030, 0.016]	0.014 [-0.057, 0.085]	0.014 [-0.110, 0.137]	0.086 [-0.637, 0.810]
	Quadratic Screen Time		-0.006 [-0.013, 0.002]		-0.006 [-0.015, 0.003]		-0.041 [-0.276, 0.194]		-0.002 [-0.009, 0.006]		-0.003 [-0.012, 0.006]		-0.025 [-0.266, 0.217]
	Screen Time by Weekend (Ref: Weekday)			0.016 [-0.026, 0.057]	0.016 [-0.116, 0.148]					0.012 [-0.029, 0.054]	-0.016 [-0.149, 0.117]
	Quadratic Screen Time by Weekend (Ref: Weekday)				0.001 [-0.016, 0.017]						0.004 [-0.012, 0.020]
	Screen Time by Timepoint - Wave 5 (Ref: Wave 4)					0.005 [-0.184, 0.195]	0.226 [-0.912, 1.363]					-0.031 [-0.214, 0.151]	0.154 [-0.922, 1.231]
	Screen Time by Timepoint - Wave 6 (Ref: Wave 4)					-0.041 [-0.166, 0.085]	-0.126 [-0.826, 0.574]					-0.017 [-0.141, 0.106]	-0.079 [-0.802, 0.643]
	Quadratic Screen Time by Timepoint - Wave 5 (Ref: Wave 4)						-0.071 [-0.441, 0.298]						-0.060 [-0.414, 0.293]
	Quadratic Screen Time by Timepoint - Wave 6 (Ref: Wave 4)						0.037 [-0.198, 0.272]						0.023 [-0.218, 0.265]
Waist Circumfrence	Linear Screen Time	-0.001 [0.017, -0.020]	0.020 [-0.035, 0.075]	0.002 [-0.019, 0.024]	0.048 [-0.015, 0.110]	0.118 [-0.004, 0.240]	0.156 [-0.496, 0.808]	-0.004 [0.014, -0.023]	0.034 [-0.020, 0.088]	0.004 [-0.017, 0.026]	0.056 [-0.008, 0.119]	0.125 [0.007, 0.243]	0.168 [-0.445, 0.781]
	Quadratic Screen Time		-0.003 [-0.009, 0.004]		-0.006 [-0.014, 0.002]		-0.013 [-0.236, 0.211]		-0.004 [-0.011, 0.003]		-0.007 [-0.015, 0.001]		-0.014 [-0.227, 0.198]
	Screen Time by Weekend (Ref: Weekday)			-0.004 [-0.043, 0.035]	-0.104 [-0.226, 0.018]					0.000 [-0.039, 0.038]	-0.081 [-0.204, 0.042]
	Quadratic Screen Time by Weekend (Ref: Weekday)				0.014 [-0.001, 0.028]						0.011 [-0.004, 0.026]
	Screen Time by Timepoint - Wave 5 (Ref: Wave 4)					-0.009 [-0.220, 0.201]	0.003 [-0.930, 0.935]					0.008 [-0.186, 0.202]	0.068 [-0.832, 0.968]
	Screen Time by Timepoint - Wave 6 (Ref: Wave 4)					-0.122 [-0.244, 0.000]	-0.172 [-0.830, 0.487]					-0.127 [-0.245, -0.010]	-0.172 [-0.792, 0.447]
	Quadratic Screen Time by Timepoint - Wave 5 (Ref: Wave 4)						-0.003 [-0.336, 0.329]						-0.019 [-0.339, 0.301]
	Quadratic Screen Time by Timepoint - Wave 6 (Ref: Wave 4)						0.014 [-0.210, 0.238]						0.015 [-0.199, 0.228]
Global Health	Linear Screen Time	-0.009 [-0.021, 0.002]	0.000 [-0.077, 0.076]	-0.011 [-0.038, 0.015]	-0.018 [-0.105, 0.069]	0.024 [-0.149, 0.197]	0.124 [-0.546, 0.794]	-0.010 [-0.021, 0.002]	-0.006 [-0.082, 0.070]	-0.011 [-0.038, 0.015]	-0.017 [-0.103, 0.069]	0.017 [-0.155, 0.189]	0.101 [-0.579, 0.781]
	Quadratic Screen Time		-0.002 [-0.012, 0.007]		0.001 [-0.010, 0.012]		-0.035 [-0.254, 0.184]		-0.002 [-0.011, 0.007]		0.001 [-0.010, 0.012]		-0.030 [-0.254, 0.194]
	Screen Time by Weekend (Ref: Weekday)			-0.028 [-0.074, 0.019]	0.050 [-0.095, 0.196]					-0.031 [-0.077, 0.016]	0.025 [-0.119, 0.169]
	Quadratic Screen Time by Weekend (Ref: Weekday)				-0.010 [-0.028, 0.008]						-0.007 [-0.025, 0.011]
	Screen Time by Timepoint - Wave 5 (Ref: Wave 4)					-0.075 [-0.324, 0.173]	-0.096 [-1.250, 1.058]					-0.078 [-0.339, 0.183]	-0.103 [-1.363, 1.157]
	Screen Time by Timepoint - Wave 6 (Ref: Wave 4)					-0.043 [-0.216, 0.129]	-0.124 [-0.804, 0.556]					-0.036 [-0.208, 0.136]	-0.104 [-0.793, 0.586]
	Quadratic Screen Time by Timepoint - Wave 5 (Ref: Wave 4)						0.009 [-0.351, 0.368]						0.010 [-0.378, 0.398]
	Quadratic Screen Time by Timepoint - Wave 6 (Ref: Wave 4)						0.032 [-0.188, 0.252]						0.027 [-0.197, 0.252]
School Achivement	Linear Screen Time	-0.006 [-0.024, 0.013]	0.018 [-0.038, 0.074]	-0.009 [-0.030, 0.013]	0.016 [-0.058, 0.089]	0.026 [-0.111, 0.162]	0.074 [-0.549, 0.697]	-0.004 [-0.023, 0.014]	0.010 [-0.047, 0.067]	-0.006 [-0.027, 0.016]	0.018 [-0.059, 0.094]	0.017 [-0.117, 0.152]	0.032 [-0.547, 0.610]
	Quadratic Screen Time		-0.003 [-0.010, 0.004]		-0.003 [-0.014, 0.007]		-0.017 [-0.226, 0.192]		-0.002 [-0.009, 0.005]		-0.003 [-0.014, 0.007]		-0.005 [-0.197, 0.188]
	Screen Time by Weekend (Ref: Weekday)			0.010 [-0.026, 0.046]	0.016 [-0.116, 0.149]					0.004 [-0.032, 0.040]	-0.025 [-0.160, 0.109]
	Quadratic Screen Time by Weekend (Ref: Weekday)				-0.001 [-0.019, 0.018]						0.004 [-0.015, 0.023]
	Screen Time by Timepoint - Wave 5 (Ref: Wave 4)					-0.012 [-0.234, 0.209]	0.067 [-0.923, 1.058]					-0.021 [-0.219, 0.177]	0.018 [-0.798, 0.833]
	Screen Time by Timepoint - Wave 6 (Ref: Wave 4)					-0.033 [-0.170, 0.104]	-0.061 [-0.699, 0.577]					-0.022 [-0.156, 0.112]	-0.024 [-0.614, 0.566]
	Quadratic Screen Time by Timepoint - Wave 5 (Ref: Wave 4)						-0.026 [-0.358, 0.305]						-0.013 [-0.289, 0.263]
	Quadratic Screen Time by Timepoint - Wave 6 (Ref: Wave 4)						0.014 [-0.197, 0.225]						0.003 [-0.191, 0.198]

## Sheet: Educational Screen Time
		Total Screen Time
		Unadjusted						Adjusted
	Parameter	Linear Model	Quadratic Model	Linear Interaction (Weekday)	Quadratic Interaction (Weekday)	Linear Interaction (Age)	Quadratic Interaction (Age)	Linear Model	Quadratic Model	Linear Interaction (Weekday)	Quadratic Interaction (Weekday)	Linear Interaction (Age)	Quadratic Interaction (Age)
Social Quality of Life (PEDsQL)	Linear Screen Time	0.019 [-0.017, 0.056]	0.079 [-0.063, 0.220]	0.023 [-0.019, 0.065]	0.093 [-0.058, 0.245]	-0.012 [-0.128, 0.104]	0.661 [-0.024, 1.346]	0.013 [-0.023, 0.049]	0.056 [-0.083, 0.195]	0.019 [-0.023, 0.060]	0.072 [-0.079, 0.223]	-0.018 [-0.130, 0.094]	0.628 [-0.031, 1.286]
	Quadratic Screen Time		-0.013 [-0.043, 0.016]		-0.016 [-0.049, 0.017]		-0.213 [-0.419, -0.007]		-0.010 [-0.039, 0.020]		-0.012 [-0.045, 0.020]		-0.204 [-0.403, -0.005]
	Screen Time by Weekend (Ref: Weekday)			-0.013 [-0.097, 0.070]	-0.069 [-0.411, 0.274]					-0.021 [-0.104, 0.062]	-0.081 [-0.425, 0.262]
	Quadratic Screen Time by Weekend (Ref: Weekday)				0.013 [-0.055, 0.081]						0.014 [-0.054, 0.082]
	Screen Time by Timepoint - Wave 5 (Ref: Wave 4)					0.059 [-0.121, 0.240]	-0.348 [-1.509, 0.813]					0.044 [-0.134, 0.222]	-0.443 [-1.602, 0.716]
	Screen Time by Timepoint - Wave 6 (Ref: Wave 4)					0.033 [-0.090, 0.156]	-0.590 [-1.311, 0.131]					0.034 [-0.085, 0.154]	-0.570 [-1.265, 0.126]
	Quadratic Screen Time by Timepoint - Wave 5 (Ref: Wave 4)						0.129 [-0.215, 0.472]						0.154 [-0.189, 0.497]
	Quadratic Screen Time by Timepoint - Wave 6 (Ref: Wave 4)						0.203 [-0.010, 0.415]						0.196 [-0.010, 0.401]
Prosociality (SDQ)	Linear Screen Time	0.004 [-0.032, 0.041]	-0.025 [-0.166, 0.116]	0.010 [-0.034, 0.053]	0.022 [-0.134, 0.178]	-0.085 [-0.192, 0.023]	0.093 [-0.499, 0.686]	-0.009 [-0.045, 0.027]	-0.070 [-0.207, 0.067]	-0.005 [-0.047, 0.038]	-0.029 [-0.181, 0.122]	-0.110 [-0.216, -0.003]	0.019 [-0.586, 0.625]
	Quadratic Screen Time		0.007 [-0.023, 0.036]		-0.003 [-0.036, 0.030]		-0.056 [-0.234, 0.122]		0.014 [-0.016, 0.043]		0.006 [-0.027, 0.038]		-0.041 [-0.222, 0.141]
	Screen Time by Weekend (Ref: Weekday)			-0.020 [-0.108, 0.069]	-0.217 [-0.592, 0.158]					-0.016 [-0.104, 0.073]	-0.191 [-0.557, 0.175]
	Quadratic Screen Time by Weekend (Ref: Weekday)				0.041 [-0.033, 0.114]						0.036 [-0.036, 0.107]
	Screen Time by Timepoint - Wave 5 (Ref: Wave 4)					-0.013 [-0.178, 0.151]	0.208 [-0.693, 1.109]					-0.013 [-0.170, 0.143]	0.152 [-0.715, 1.018]
	Screen Time by Timepoint - Wave 6 (Ref: Wave 4)					0.116 [0.001, 0.232]	0.014 [-0.621, 0.649]					0.132 [0.017, 0.246]	0.054 [-0.589, 0.697]
	Quadratic Screen Time by Timepoint - Wave 5 (Ref: Wave 4)						-0.070 [-0.344, 0.204]						-0.052 [-0.318, 0.213]
	Quadratic Screen Time by Timepoint - Wave 6 (Ref: Wave 4)						0.041 [-0.144, 0.226]						0.030 [-0.157, 0.218]
Peer Problems (SDQ)	Linear Screen Time	0.011 [0.047, -0.025]	-0.022 [-0.172, 0.127]	-0.009 [-0.050, 0.032]	0.025 [-0.139, 0.189]	0.051 [-0.052, 0.155]	-0.416 [-1.014, 0.183]	-0.002 [0.034, -0.039]	0.014 [-0.134, 0.163]	0.003 [-0.037, 0.044]	0.061 [-0.104, 0.227]	0.065 [-0.040, 0.170]	-0.361 [-0.962, 0.240]
	Quadratic Screen Time		0.003 [-0.028, 0.033]		-0.008 [-0.043, 0.027]		0.148 [-0.037, 0.332]		-0.003 [-0.033, 0.028]		-0.013 [-0.048, 0.022]		0.135 [-0.050, 0.319]
	Screen Time by Weekend (Ref: Weekday)			-0.008 [-0.089, 0.073]	-0.205 [-0.530, 0.119]					-0.004 [-0.083, 0.076]	-0.198 [-0.527, 0.131]
	Quadratic Screen Time by Weekend (Ref: Weekday)				0.041 [-0.025, 0.107]						0.041 [-0.026, 0.108]
	Screen Time by Timepoint - Wave 5 (Ref: Wave 4)					-0.035 [-0.205, 0.135]	0.153 [-0.781, 1.087]					-0.014 [-0.181, 0.153]	0.271 [-0.669, 1.212]
	Screen Time by Timepoint - Wave 6 (Ref: Wave 4)					-0.075 [-0.185, 0.034]	0.340 [-0.286, 0.967]					-0.079 [-0.189, 0.032]	0.309 [-0.319, 0.937]
	Quadratic Screen Time by Timepoint - Wave 5 (Ref: Wave 4)						-0.059 [-0.339, 0.220]						-0.090 [-0.371, 0.190]
	Quadratic Screen Time by Timepoint - Wave 6 (Ref: Wave 4)						-0.137 [-0.327, 0.052]						-0.127 [-0.316, 0.062]
Emotional Problems (SDQ)	Linear Screen Time	0.040 [0.075, 0.004]	-0.114 [-0.250, 0.022]	-0.029 [-0.071, 0.012]	-0.065 [-0.216, 0.086]	-0.012 [-0.124, 0.100]	-0.286 [-0.935, 0.363]	0.034 [0.069, -0.001]	-0.099 [-0.234, 0.036]	-0.026 [-0.066, 0.015]	-0.055 [-0.203, 0.092]	-0.006 [-0.117, 0.105]	-0.274 [-0.921, 0.373]
	Quadratic Screen Time		0.016 [-0.012, 0.045]		0.008 [-0.024, 0.040]		0.087 [-0.106, 0.280]		0.014 [-0.014, 0.043]		0.007 [-0.025, 0.039]		0.085 [-0.108, 0.277]
	Screen Time by Weekend (Ref: Weekday)			-0.039 [-0.116, 0.038]	-0.250 [-0.563, 0.062]					-0.032 [-0.109, 0.044]	-0.219 [-0.536, 0.098]
	Quadratic Screen Time by Weekend (Ref: Weekday)				0.043 [-0.020, 0.106]						0.038 [-0.026, 0.101]
	Screen Time by Timepoint - Wave 5 (Ref: Wave 4)					-0.034 [-0.217, 0.149]	-0.284 [-1.314, 0.747]					-0.025 [-0.208, 0.158]	-0.210 [-1.246, 0.825]
	Screen Time by Timepoint - Wave 6 (Ref: Wave 4)					-0.031 [-0.150, 0.088]	0.141 [-0.514, 0.796]					-0.033 [-0.151, 0.085]	0.139 [-0.510, 0.788]
	Quadratic Screen Time by Timepoint - Wave 5 (Ref: Wave 4)						0.079 [-0.223, 0.382]						0.059 [-0.244, 0.362]
	Quadratic Screen Time by Timepoint - Wave 6 (Ref: Wave 4)						-0.066 [-0.259, 0.127]						-0.065 [-0.257, 0.127]
Hyperactivity (SDQ)	Linear Screen Time	0.049 [0.084, 0.015]	-0.159 [-0.288, -0.030]	-0.049 [-0.088, -0.009]	-0.149 [-0.302, 0.004]	-0.052 [-0.146, 0.041]	-0.377 [-0.894, 0.141]	0.033 [0.067, -0.002]	-0.105 [-0.234, 0.024]	-0.032 [-0.072, 0.007]	-0.090 [-0.242, 0.062]	-0.031 [-0.127, 0.066]	-0.303 [-0.821, 0.216]
	Quadratic Screen Time		0.024 [-0.002, 0.050]		0.023 [-0.009, 0.054]		0.102 [-0.055, 0.259]		0.016 [-0.010, 0.042]		0.013 [-0.018, 0.044]		0.086 [-0.070, 0.242]
	Screen Time by Weekend (Ref: Weekday)			-0.003 [-0.074, 0.067]	-0.057 [-0.340, 0.227]					-0.001 [-0.071, 0.068]	-0.072 [-0.343, 0.200]
	Quadratic Screen Time by Weekend (Ref: Weekday)				0.009 [-0.048, 0.065]						0.013 [-0.042, 0.068]
	Screen Time by Timepoint - Wave 5 (Ref: Wave 4)					-0.078 [-0.238, 0.082]	0.035 [-0.843, 0.912]					-0.035 [-0.187, 0.117]	0.186 [-0.646, 1.018]
	Screen Time by Timepoint - Wave 6 (Ref: Wave 4)					0.011 [-0.090, 0.112]	0.235 [-0.301, 0.772]					0.001 [-0.101, 0.102]	0.193 [-0.332, 0.718]
	Quadratic Screen Time by Timepoint - Wave 5 (Ref: Wave 4)						-0.035 [-0.297, 0.227]						-0.070 [-0.321, 0.181]
	Quadratic Screen Time by Timepoint - Wave 6 (Ref: Wave 4)						-0.082 [-0.241, 0.076]						-0.070 [-0.225, 0.086]
Conduct Problems (SDQ)	Linear Screen Time	0.047 [0.084, 0.011]	-0.070 [-0.218, 0.079]	-0.039 [-0.080, 0.002]	-0.014 [-0.169, 0.140]	0.011 [-0.110, 0.133]	-0.588 [-1.417, 0.241]	0.032 [0.069, -0.005]	-0.020 [-0.166, 0.125]	-0.024 [-0.065, 0.017]	0.033 [-0.117, 0.184]	0.036 [-0.085, 0.156]	-0.521 [-1.326, 0.284]
	Quadratic Screen Time		0.005 [-0.025, 0.035]		-0.006 [-0.038, 0.027]		0.189 [-0.050, 0.429]		-0.003 [-0.032, 0.027]		-0.013 [-0.045, 0.019]		0.176 [-0.057, 0.408]
	Screen Time by Weekend (Ref: Weekday)			-0.032 [-0.111, 0.046]	-0.264 [-0.586, 0.059]					-0.030 [-0.109, 0.049]	-0.252 [-0.565, 0.061]
	Quadratic Screen Time by Weekend (Ref: Weekday)				0.048 [-0.017, 0.113]						0.047 [-0.016, 0.110]
	Screen Time by Timepoint - Wave 5 (Ref: Wave 4)					-0.085 [-0.260, 0.090]	0.147 [-0.937, 1.231]					-0.070 [-0.236, 0.095]	0.243 [-0.810, 1.297]
	Screen Time by Timepoint - Wave 6 (Ref: Wave 4)					-0.065 [-0.192, 0.061]	0.517 [-0.324, 1.357]					-0.078 [-0.203, 0.047]	0.485 [-0.333, 1.302]
	Quadratic Screen Time by Timepoint - Wave 5 (Ref: Wave 4)						-0.073 [-0.394, 0.248]						-0.099 [-0.413, 0.215]
	Quadratic Screen Time by Timepoint - Wave 6 (Ref: Wave 4)						-0.186 [-0.427, 0.055]						-0.177 [-0.411, 0.057]
Reactivity (SATI)	Linear Screen Time	0.028 [0.065, -0.009]	-0.006 [-0.155, 0.142]	-0.022 [-0.062, 0.018]	0.039 [-0.115, 0.193]	0.026 [-0.099, 0.150]	-0.445 [-1.211, 0.320]	0.021 [0.058, -0.017]	0.018 [-0.131, 0.167]	-0.015 [-0.055, 0.025]	0.059 [-0.096, 0.215]	0.038 [-0.089, 0.165]	-0.425 [-1.204, 0.354]
	Quadratic Screen Time		-0.005 [-0.035, 0.026]		-0.014 [-0.047, 0.019]		0.149 [-0.071, 0.369]		-0.008 [-0.039, 0.022]		-0.017 [-0.050, 0.016]		0.146 [-0.077, 0.370]
	Screen Time by Weekend (Ref: Weekday)			-0.022 [-0.101, 0.056]	-0.210 [-0.518, 0.099]					-0.020 [-0.098, 0.058]	-0.188 [-0.491, 0.116]
	Quadratic Screen Time by Weekend (Ref: Weekday)				0.040 [-0.022, 0.101]						0.036 [-0.024, 0.096]
	Screen Time by Timepoint - Wave 5 (Ref: Wave 4)					-0.056 [-0.223, 0.110]	0.011 [-0.982, 1.004]					-0.045 [-0.210, 0.120]	0.072 [-0.943, 1.087]
	Screen Time by Timepoint - Wave 6 (Ref: Wave 4)					-0.062 [-0.191, 0.067]	0.444 [-0.340, 1.228]					-0.069 [-0.200, 0.062]	0.439 [-0.356, 1.234]
	Quadratic Screen Time by Timepoint - Wave 5 (Ref: Wave 4)						-0.021 [-0.316, 0.274]						-0.037 [-0.338, 0.265]
	Quadratic Screen Time by Timepoint - Wave 6 (Ref: Wave 4)						-0.156 [-0.379, 0.067]						-0.156 [-0.381, 0.070]
Persistence (SATI)	Linear Screen Time	0.077 [0.043, 0.111]	0.238 [0.104, 0.371]	0.081 [0.041, 0.120]	0.246 [0.100, 0.391]	0.044 [-0.067, 0.155]	0.595 [-0.136, 1.327]	0.056 [0.023, 0.090]	0.156 [0.029, 0.283]	0.060 [0.021, 0.098]	0.159 [0.019, 0.299]	0.016 [-0.088, 0.120]	0.498 [-0.179, 1.176]
	Quadratic Screen Time		-0.035 [-0.063, -0.007]		-0.037 [-0.069, -0.006]		-0.174 [-0.389, 0.041]		-0.022 [-0.049, 0.005]		-0.022 [-0.053, 0.008]		-0.152 [-0.354, 0.049]
	Screen Time by Weekend (Ref: Weekday)			-0.013 [-0.092, 0.065]	-0.030 [-0.382, 0.323]					-0.013 [-0.091, 0.064]	-0.015 [-0.345, 0.315]
	Quadratic Screen Time by Weekend (Ref: Weekday)				0.007 [-0.062, 0.077]						0.003 [-0.063, 0.068]
	Screen Time by Timepoint - Wave 5 (Ref: Wave 4)					0.074 [-0.089, 0.237]	-0.021 [-1.004, 0.963]					0.029 [-0.124, 0.182]	-0.139 [-1.101, 0.822]
	Screen Time by Timepoint - Wave 6 (Ref: Wave 4)					0.034 [-0.087, 0.155]	-0.307 [-1.060, 0.445]					0.048 [-0.066, 0.162]	-0.271 [-0.970, 0.429]
	Quadratic Screen Time by Timepoint - Wave 5 (Ref: Wave 4)						0.029 [-0.267, 0.326]						0.053 [-0.240, 0.346]
	Quadratic Screen Time by Timepoint - Wave 6 (Ref: Wave 4)						0.131 [-0.086, 0.348]						0.119 [-0.085, 0.323]
Waist Circumfrence	Linear Screen Time	0.002 [0.034, -0.030]	0.046 [-0.073, 0.166]	0.011 [-0.027, 0.048]	0.059 [-0.084, 0.203]	0.055 [-0.052, 0.161]	0.178 [-0.388, 0.744]	-0.008 [0.023, -0.039]	0.074 [-0.044, 0.192]	0.019 [-0.017, 0.056]	0.089 [-0.052, 0.231]	0.060 [-0.047, 0.168]	0.241 [-0.330, 0.812]
	Quadratic Screen Time		-0.011 [-0.035, 0.014]		-0.011 [-0.041, 0.019]		-0.039 [-0.202, 0.125]		-0.014 [-0.039, 0.010]		-0.016 [-0.046, 0.014]		-0.057 [-0.222, 0.108]
	Screen Time by Weekend (Ref: Weekday)			-0.048 [-0.119, 0.024]	-0.097 [-0.414, 0.220]					-0.043 [-0.114, 0.029]	-0.101 [-0.420, 0.217]
	Quadratic Screen Time by Weekend (Ref: Weekday)				0.011 [-0.050, 0.073]						0.014 [-0.048, 0.075]
	Screen Time by Timepoint - Wave 5 (Ref: Wave 4)					-0.063 [-0.227, 0.100]	0.027 [-1.043, 1.097]					-0.036 [-0.200, 0.128]	0.091 [-0.959, 1.140]
	Screen Time by Timepoint - Wave 6 (Ref: Wave 4)					-0.065 [-0.176, 0.046]	-0.175 [-0.768, 0.418]					-0.062 [-0.175, 0.051]	-0.218 [-0.815, 0.379]
	Quadratic Screen Time by Timepoint - Wave 5 (Ref: Wave 4)						-0.029 [-0.344, 0.287]						-0.040 [-0.348, 0.268]
	Quadratic Screen Time by Timepoint - Wave 6 (Ref: Wave 4)						0.036 [-0.132, 0.204]						0.052 [-0.117, 0.221]
Global Health	Linear Screen Time	-0.003 [-0.023, 0.017]	-0.063 [-0.223, 0.096]	-0.011 [-0.056, 0.034]	-0.130 [-0.299, 0.038]	-0.033 [-0.161, 0.095]	-0.023 [-0.765, 0.719]	-0.005 [-0.025, 0.014]	-0.081 [-0.237, 0.076]	-0.015 [-0.059, 0.030]	-0.147 [-0.315, 0.021]	-0.032 [-0.159, 0.095]	-0.060 [-0.791, 0.671]
	Quadratic Screen Time		0.013 [-0.020, 0.045]		0.027 [-0.009, 0.063]		-0.003 [-0.219, 0.213]		0.016 [-0.017, 0.048]		0.030 [-0.005, 0.066]		0.009 [-0.205, 0.222]
	Screen Time by Weekend (Ref: Weekday)			0.020 [-0.063, 0.103]	0.290 [-0.049, 0.630]					0.017 [-0.066, 0.099]	0.284 [-0.052, 0.619]
	Quadratic Screen Time by Weekend (Ref: Weekday)				-0.059 [-0.127, 0.009]						-0.058 [-0.126, 0.009]
	Screen Time by Timepoint - Wave 5 (Ref: Wave 4)					-0.019 [-0.188, 0.150]	-0.141 [-1.054, 0.772]					-0.029 [-0.200, 0.141]	-0.206 [-1.103, 0.692]
	Screen Time by Timepoint - Wave 6 (Ref: Wave 4)					0.038 [-0.096, 0.172]	-0.001 [-0.743, 0.742]					0.033 [-0.101, 0.166]	0.017 [-0.717, 0.750]
	Quadratic Screen Time by Timepoint - Wave 5 (Ref: Wave 4)						0.039 [-0.237, 0.314]						0.056 [-0.214, 0.326]
	Quadratic Screen Time by Timepoint - Wave 6 (Ref: Wave 4)						0.009 [-0.206, 0.224]						0.000 [-0.212, 0.213]
School Achivement	Linear Screen Time	0.077 [0.046, 0.109]	0.170 [0.051, 0.289]	0.078 [0.042, 0.114]	0.151 [0.017, 0.286]	0.063 [-0.017, 0.144]	0.334 [-0.232, 0.901]	0.060 [0.029, 0.092]	0.119 [0.002, 0.236]	0.064 [0.028, 0.100]	0.109 [-0.023, 0.242]	0.049 [-0.033, 0.131]	0.264 [-0.244, 0.773]
	Quadratic Screen Time		-0.020 [-0.044, 0.004]		-0.016 [-0.045, 0.012]		-0.086 [-0.260, 0.089]		-0.013 [-0.036, 0.011]		-0.010 [-0.038, 0.018]		-0.068 [-0.225, 0.089]
	Screen Time by Weekend (Ref: Weekday)			-0.001 [-0.063, 0.061]	0.088 [-0.179, 0.356]					-0.013 [-0.075, 0.049]	0.035 [-0.237, 0.306]
	Quadratic Screen Time by Weekend (Ref: Weekday)				-0.016 [-0.070, 0.037]						-0.009 [-0.063, 0.046]
	Screen Time by Timepoint - Wave 5 (Ref: Wave 4)					0.124 [-0.013, 0.261]	0.118 [-0.694, 0.929]					0.064 [-0.070, 0.198]	-0.060 [-0.832, 0.712]
	Screen Time by Timepoint - Wave 6 (Ref: Wave 4)					0.006 [-0.078, 0.091]	-0.190 [-0.758, 0.379]					0.008 [-0.079, 0.095]	-0.152 [-0.664, 0.361]
	Quadratic Screen Time by Timepoint - Wave 5 (Ref: Wave 4)						0.002 [-0.245, 0.249]						0.039 [-0.194, 0.273]
	Quadratic Screen Time by Timepoint - Wave 6 (Ref: Wave 4)						0.070 [-0.104, 0.244]						0.057 [-0.100, 0.214]

## Sheet: Passive Screen Time
		Total Screen Time
		Unadjusted						Adjusted
	Parameter	Linear Model	Quadratic Model	Linear Interaction (Weekday)	Quadratic Interaction (Weekday)	Linear Interaction (Age)	Quadratic Interaction (Age)	Linear Model	Quadratic Model	Linear Interaction (Weekday)	Quadratic Interaction (Weekday)	Linear Interaction (Age)	Quadratic Interaction (Age)
Social Quality of Life (PEDsQL)	Linear Screen Time	-0.007 [-0.016, 0.003]	0.008 [-0.019, 0.035]	-0.005 [-0.018, 0.007]	0.004 [-0.027, 0.035]	-0.003 [-0.019, 0.012]	0.017 [-0.030, 0.064]	-0.003 [-0.013, 0.007]	0.015 [-0.014, 0.043]	-0.002 [-0.014, 0.011]	0.012 [-0.018, 0.042]	0.001 [-0.015, 0.016]	0.025 [-0.024, 0.075]
	Quadratic Screen Time		-0.001 [-0.004, 0.001]		-0.001 [-0.004, 0.003]		-0.002 [-0.007, 0.003]		-0.002 [-0.005, 0.001]		-0.001 [-0.005, 0.002]		-0.003 [-0.008, 0.003]
	Screen Time by Weekend (Ref: Weekday)			-0.004 [-0.029, 0.020]	0.017 [-0.043, 0.078]					-0.004 [-0.029, 0.020]	0.014 [-0.048, 0.076]
	Quadratic Screen Time by Weekend (Ref: Weekday)				-0.002 [-0.008, 0.004]						-0.002 [-0.008, 0.005]
	Screen Time by Timepoint - Wave 5 (Ref: Wave 4)					-0.005 [-0.028, 0.017]	-0.019 [-0.089, 0.052]					-0.001 [-0.024, 0.021]	-0.014 [-0.085, 0.058]
	Screen Time by Timepoint - Wave 6 (Ref: Wave 4)					-0.004 [-0.024, 0.016]	-0.007 [-0.072, 0.058]					-0.008 [-0.027, 0.012]	-0.017 [-0.083, 0.050]
	Quadratic Screen Time by Timepoint - Wave 5 (Ref: Wave 4)						0.001 [-0.006, 0.008]						0.001 [-0.006, 0.008]
	Quadratic Screen Time by Timepoint - Wave 6 (Ref: Wave 4)						0.000 [-0.006, 0.007]						0.001 [-0.006, 0.008]
Prosociality (SDQ)	Linear Screen Time	-0.010 [-0.020, 0.000]	-0.018 [-0.045, 0.009]	-0.011 [-0.022, 0.000]	-0.024 [-0.055, 0.007]	-0.007 [-0.023, 0.009]	-0.016 [-0.061, 0.029]	-0.007 [-0.016, 0.003]	-0.010 [-0.037, 0.017]	-0.007 [-0.018, 0.004]	-0.013 [-0.044, 0.017]	-0.004 [-0.020, 0.013]	-0.007 [-0.052, 0.038]
	Quadratic Screen Time		0.001 [-0.002, 0.004]		0.001 [-0.002, 0.005]		0.001 [-0.004, 0.006]		0.000 [-0.002, 0.003]		0.001 [-0.003, 0.004]		0.000 [-0.005, 0.005]
	Screen Time by Weekend (Ref: Weekday)			0.006 [-0.015, 0.026]	0.027 [-0.034, 0.088]					0.002 [-0.019, 0.022]	0.015 [-0.045, 0.076]
	Quadratic Screen Time by Weekend (Ref: Weekday)				-0.002 [-0.008, 0.004]						-0.001 [-0.007, 0.005]
	Screen Time by Timepoint - Wave 5 (Ref: Wave 4)					0.000 [-0.024, 0.025]	0.008 [-0.053, 0.068]					0.002 [-0.022, 0.027]	0.012 [-0.046, 0.070]
	Screen Time by Timepoint - Wave 6 (Ref: Wave 4)					-0.007 [-0.026, 0.013]	-0.013 [-0.074, 0.047]					-0.009 [-0.029, 0.011]	-0.020 [-0.081, 0.040]
	Quadratic Screen Time by Timepoint - Wave 5 (Ref: Wave 4)						-0.001 [-0.007, 0.005]						-0.001 [-0.007, 0.005]
	Quadratic Screen Time by Timepoint - Wave 6 (Ref: Wave 4)						0.001 [-0.005, 0.007]						0.001 [-0.005, 0.007]
Peer Problems (SDQ)	Linear Screen Time	-0.015 [-0.006, -0.025]	0.003 [-0.026, 0.032]	0.016 [0.005, 0.028]	0.017 [-0.014, 0.048]	0.013 [-0.005, 0.031]	0.007 [-0.040, 0.053]	-0.011 [-0.001, -0.020]	-0.007 [-0.037, 0.022]	0.011 [0.000, 0.022]	0.005 [-0.026, 0.036]	0.008 [-0.010, 0.026]	-0.005 [-0.050, 0.041]
	Quadratic Screen Time		0.001 [-0.001, 0.004]		0.000 [-0.003, 0.003]		0.001 [-0.004, 0.005]		0.002 [-0.001, 0.005]		0.001 [-0.002, 0.004]		0.001 [-0.003, 0.006]
	Screen Time by Weekend (Ref: Weekday)			-0.003 [-0.027, 0.021]	-0.059 [-0.126, 0.008]					-0.001 [-0.024, 0.022]	-0.052 [-0.118, 0.014]
	Quadratic Screen Time by Weekend (Ref: Weekday)				0.005 [-0.001, 0.011]						0.005 [-0.001, 0.011]
	Screen Time by Timepoint - Wave 5 (Ref: Wave 4)					-0.001 [-0.024, 0.022]	-0.008 [-0.071, 0.056]					-0.006 [-0.029, 0.017]	-0.016 [-0.077, 0.046]
	Screen Time by Timepoint - Wave 6 (Ref: Wave 4)					0.007 [-0.016, 0.029]	-0.007 [-0.072, 0.057]					0.011 [-0.011, 0.033]	0.002 [-0.060, 0.064]
	Quadratic Screen Time by Timepoint - Wave 5 (Ref: Wave 4)						0.001 [-0.005, 0.007]						0.001 [-0.005, 0.007]
	Quadratic Screen Time by Timepoint - Wave 6 (Ref: Wave 4)						0.001 [-0.006, 0.008]						0.001 [-0.006, 0.008]
Emotional Problems (SDQ)	Linear Screen Time	-0.017 [-0.008, -0.025]	0.017 [-0.012, 0.046]	0.017 [0.006, 0.027]	0.025 [-0.014, 0.065]	0.022 [0.007, 0.038]	0.015 [-0.029, 0.058]	-0.014 [-0.005, -0.022]	0.012 [-0.016, 0.041]	0.014 [0.003, 0.024]	0.020 [-0.019, 0.058]	0.020 [0.004, 0.035]	0.008 [-0.034, 0.051]
	Quadratic Screen Time		0.000 [-0.003, 0.003]		-0.001 [-0.005, 0.003]		0.001 [-0.004, 0.005]		0.000 [-0.002, 0.003]		-0.001 [-0.004, 0.003]		0.001 [-0.003, 0.006]
	Screen Time by Weekend (Ref: Weekday)			-0.001 [-0.022, 0.020]	-0.031 [-0.105, 0.044]					0.000 [-0.021, 0.020]	-0.028 [-0.101, 0.045]
	Quadratic Screen Time by Weekend (Ref: Weekday)				0.003 [-0.004, 0.010]						0.003 [-0.004, 0.010]
	Screen Time by Timepoint - Wave 5 (Ref: Wave 4)					-0.010 [-0.036, 0.016]	0.016 [-0.052, 0.084]					-0.013 [-0.040, 0.013]	0.012 [-0.053, 0.078]
	Screen Time by Timepoint - Wave 6 (Ref: Wave 4)					-0.008 [-0.029, 0.013]	-0.002 [-0.058, 0.054]					-0.006 [-0.027, 0.014]	0.004 [-0.051, 0.060]
	Quadratic Screen Time by Timepoint - Wave 5 (Ref: Wave 4)						-0.003 [-0.010, 0.005]						-0.003 [-0.010, 0.005]
	Quadratic Screen Time by Timepoint - Wave 6 (Ref: Wave 4)						-0.001 [-0.006, 0.005]						-0.001 [-0.007, 0.005]
Hyperactivity (SDQ)	Linear Screen Time	-0.020 [-0.012, -0.028]	0.031 [0.004, 0.058]	0.020 [0.011, 0.030]	0.040 [0.005, 0.076]	0.024 [0.011, 0.037]	0.035 [-0.007, 0.076]	-0.015 [-0.007, -0.023]	0.019 [-0.008, 0.045]	0.015 [0.005, 0.024]	0.025 [-0.008, 0.058]	0.019 [0.006, 0.031]	0.023 [-0.016, 0.062]
	Quadratic Screen Time		-0.001 [-0.004, 0.002]		-0.002 [-0.005, 0.001]		-0.001 [-0.005, 0.003]		0.000 [-0.003, 0.002]		-0.001 [-0.004, 0.002]		0.000 [-0.004, 0.003]
	Screen Time by Weekend (Ref: Weekday)			-0.001 [-0.019, 0.018]	-0.036 [-0.102, 0.030]					0.001 [-0.017, 0.019]	-0.026 [-0.089, 0.037]
	Quadratic Screen Time by Weekend (Ref: Weekday)				0.003 [-0.002, 0.009]						0.003 [-0.003, 0.008]
	Screen Time by Timepoint - Wave 5 (Ref: Wave 4)					0.005 [-0.018, 0.027]	0.009 [-0.057, 0.074]					-0.003 [-0.025, 0.018]	-0.007 [-0.064, 0.051]
	Screen Time by Timepoint - Wave 6 (Ref: Wave 4)					-0.010 [-0.027, 0.008]	-0.014 [-0.061, 0.032]					-0.007 [-0.024, 0.011]	-0.008 [-0.054, 0.038]
	Quadratic Screen Time by Timepoint - Wave 5 (Ref: Wave 4)						0.000 [-0.007, 0.006]						0.000 [-0.005, 0.006]
	Quadratic Screen Time by Timepoint - Wave 6 (Ref: Wave 4)						0.001 [-0.004, 0.005]						0.000 [-0.004, 0.005]
Conduct Problems (SDQ)	Linear Screen Time	-0.016 [-0.006, -0.026]	0.018 [-0.007, 0.044]	0.020 [0.009, 0.031]	0.026 [-0.006, 0.058]	0.017 [0.001, 0.032]	0.018 [-0.025, 0.061]	-0.011 [-0.001, -0.020]	0.009 [-0.017, 0.035]	0.014 [0.003, 0.025]	0.014 [-0.016, 0.045]	0.011 [-0.005, 0.027]	0.006 [-0.036, 0.049]
	Quadratic Screen Time		0.000 [-0.003, 0.002]		-0.001 [-0.004, 0.002]		0.000 [-0.004, 0.004]		0.000 [-0.002, 0.003]		0.000 [-0.003, 0.003]		0.001 [-0.004, 0.005]
	Screen Time by Weekend (Ref: Weekday)			-0.016 [-0.035, 0.004]	-0.038 [-0.097, 0.021]					-0.013 [-0.032, 0.006]	-0.028 [-0.088, 0.031]
	Quadratic Screen Time by Weekend (Ref: Weekday)				0.002 [-0.003, 0.007]						0.001 [-0.004, 0.007]
	Screen Time by Timepoint - Wave 5 (Ref: Wave 4)					0.007 [-0.018, 0.031]	0.012 [-0.062, 0.086]					0.001 [-0.023, 0.026]	0.007 [-0.064, 0.077]
	Screen Time by Timepoint - Wave 6 (Ref: Wave 4)					-0.005 [-0.023, 0.013]	-0.007 [-0.065, 0.050]					-0.002 [-0.020, 0.016]	0.002 [-0.055, 0.059]
	Quadratic Screen Time by Timepoint - Wave 5 (Ref: Wave 4)						-0.001 [-0.009, 0.007]						-0.001 [-0.008, 0.007]
	Quadratic Screen Time by Timepoint - Wave 6 (Ref: Wave 4)						0.000 [-0.006, 0.006]						0.000 [-0.006, 0.005]
Reactivity (SATI)	Linear Screen Time	-0.009 [0.001, -0.018]	0.002 [-0.024, 0.027]	0.010 [-0.001, 0.021]	0.009 [-0.020, 0.038]	0.005 [-0.010, 0.019]	0.002 [-0.035, 0.039]	-0.007 [0.002, -0.016]	-0.002 [-0.028, 0.023]	0.008 [-0.003, 0.019]	0.004 [-0.024, 0.032]	0.003 [-0.012, 0.018]	-0.004 [-0.043, 0.034]
	Quadratic Screen Time		0.001 [-0.002, 0.003]		0.000 [-0.003, 0.003]		0.000 [-0.003, 0.004]		0.001 [-0.002, 0.003]		0.000 [-0.002, 0.003]		0.001 [-0.003, 0.004]
	Screen Time by Weekend (Ref: Weekday)			-0.005 [-0.024, 0.013]	-0.031 [-0.084, 0.021]					-0.005 [-0.024, 0.014]	-0.031 [-0.084, 0.023]
	Quadratic Screen Time by Weekend (Ref: Weekday)				0.002 [-0.002, 0.007]						0.002 [-0.002, 0.007]
	Screen Time by Timepoint - Wave 5 (Ref: Wave 4)					0.000 [-0.025, 0.024]	-0.014 [-0.076, 0.049]					-0.002 [-0.026, 0.022]	-0.014 [-0.076, 0.048]
	Screen Time by Timepoint - Wave 6 (Ref: Wave 4)					0.010 [-0.009, 0.028]	0.011 [-0.042, 0.064]					0.010 [-0.008, 0.029]	0.015 [-0.037, 0.068]
	Quadratic Screen Time by Timepoint - Wave 5 (Ref: Wave 4)						0.001 [-0.005, 0.008]						0.001 [-0.005, 0.008]
	Quadratic Screen Time by Timepoint - Wave 6 (Ref: Wave 4)						0.000 [-0.005, 0.005]						-0.001 [-0.006, 0.004]
Persistence (SATI)	Linear Screen Time	-0.015 [-0.024, -0.006]	-0.017 [-0.044, 0.010]	-0.014 [-0.025, -0.002]	-0.017 [-0.050, 0.015]	-0.009 [-0.024, 0.006]	-0.003 [-0.047, 0.040]	-0.009 [-0.018, 0.000]	-0.003 [-0.031, 0.026]	-0.007 [-0.018, 0.004]	0.000 [-0.033, 0.032]	-0.004 [-0.018, 0.011]	0.010 [-0.034, 0.054]
	Quadratic Screen Time		0.000 [-0.002, 0.003]		0.000 [-0.003, 0.004]		-0.001 [-0.005, 0.004]		-0.001 [-0.003, 0.002]		-0.001 [-0.004, 0.003]		-0.001 [-0.006, 0.003]
	Screen Time by Weekend (Ref: Weekday)			-0.005 [-0.027, 0.018]	0.003 [-0.064, 0.069]					-0.007 [-0.029, 0.014]	-0.010 [-0.072, 0.053]
	Quadratic Screen Time by Weekend (Ref: Weekday)				-0.001 [-0.007, 0.005]						0.000 [-0.006, 0.006]
	Screen Time by Timepoint - Wave 5 (Ref: Wave 4)					-0.017 [-0.039, 0.005]	-0.035 [-0.097, 0.028]					-0.010 [-0.031, 0.012]	-0.020 [-0.076, 0.036]
	Screen Time by Timepoint - Wave 6 (Ref: Wave 4)					-0.004 [-0.023, 0.015]	-0.013 [-0.069, 0.044]					-0.007 [-0.026, 0.012]	-0.018 [-0.074, 0.037]
	Quadratic Screen Time by Timepoint - Wave 5 (Ref: Wave 4)						0.002 [-0.004, 0.008]						0.001 [-0.005, 0.007]
	Quadratic Screen Time by Timepoint - Wave 6 (Ref: Wave 4)						0.001 [-0.005, 0.006]						0.001 [-0.004, 0.007]
Waist Circumfrence	Linear Screen Time	-0.024 [-0.015, -0.033]	0.038 [0.016, 0.061]	0.027 [0.016, 0.039]	0.045 [0.018, 0.071]	0.020 [0.005, 0.034]	0.026 [-0.018, 0.070]	-0.021 [-0.012, -0.030]	0.032 [0.011, 0.053]	0.024 [0.013, 0.035]	0.036 [0.011, 0.061]	0.017 [0.002, 0.032]	0.023 [-0.020, 0.066]
	Quadratic Screen Time		-0.001 [-0.004, 0.001]		-0.002 [-0.005, 0.001]		-0.001 [-0.005, 0.004]		-0.001 [-0.003, 0.001]		-0.001 [-0.004, 0.001]		-0.001 [-0.005, 0.004]
	Screen Time by Weekend (Ref: Weekday)			-0.011 [-0.030, 0.007]	-0.032 [-0.088, 0.024]					-0.010 [-0.028, 0.008]	-0.023 [-0.076, 0.031]
	Quadratic Screen Time by Weekend (Ref: Weekday)				0.002 [-0.003, 0.007]						0.001 [-0.004, 0.006]
	Screen Time by Timepoint - Wave 5 (Ref: Wave 4)					0.029 [0.005, 0.053]	0.043 [-0.033, 0.119]					0.022 [-0.002, 0.046]	0.030 [-0.044, 0.104]
	Screen Time by Timepoint - Wave 6 (Ref: Wave 4)					-0.003 [-0.021, 0.015]	0.005 [-0.050, 0.059]					-0.002 [-0.020, 0.016]	0.004 [-0.048, 0.057]
	Quadratic Screen Time by Timepoint - Wave 5 (Ref: Wave 4)						-0.001 [-0.009, 0.006]						-0.001 [-0.008, 0.007]
	Quadratic Screen Time by Timepoint - Wave 6 (Ref: Wave 4)						-0.001 [-0.006, 0.005]						-0.001 [-0.006, 0.005]
Global Health	Linear Screen Time	-0.009 [-0.014, -0.005]	-0.022 [-0.049, 0.005]	-0.016 [-0.028, -0.005]	-0.029 [-0.059, 0.001]	-0.018 [-0.035, -0.002]	-0.020 [-0.061, 0.021]	-0.008 [-0.013, -0.003]	-0.018 [-0.046, 0.009]	-0.013 [-0.025, -0.002]	-0.024 [-0.054, 0.006]	-0.016 [-0.033, 0.001]	-0.016 [-0.056, 0.025]
	Quadratic Screen Time		0.000 [-0.002, 0.003]		0.001 [-0.002, 0.004]		0.000 [-0.004, 0.004]		0.000 [-0.003, 0.003]		0.001 [-0.002, 0.004]		0.000 [-0.004, 0.004]
	Screen Time by Weekend (Ref: Weekday)			-0.009 [-0.030, 0.012]	0.030 [-0.064, 0.123]					-0.010 [-0.031, 0.011]	0.024 [-0.065, 0.113]
	Quadratic Screen Time by Weekend (Ref: Weekday)				-0.004 [-0.013, 0.006]						-0.003 [-0.012, 0.006]
	Screen Time by Timepoint - Wave 5 (Ref: Wave 4)					-0.010 [-0.037, 0.017]	-0.018 [-0.083, 0.046]					-0.007 [-0.034, 0.020]	-0.013 [-0.076, 0.049]
	Screen Time by Timepoint - Wave 6 (Ref: Wave 4)					0.007 [-0.014, 0.028]	0.015 [-0.046, 0.075]					0.005 [-0.017, 0.026]	0.007 [-0.053, 0.067]
	Quadratic Screen Time by Timepoint - Wave 5 (Ref: Wave 4)						0.001 [-0.005, 0.007]						0.001 [-0.005, 0.007]
	Quadratic Screen Time by Timepoint - Wave 6 (Ref: Wave 4)						-0.001 [-0.007, 0.005]						0.000 [-0.006, 0.006]
School Achivement	Linear Screen Time	-0.034 [-0.045, -0.023]	-0.052 [-0.073, -0.031]	-0.033 [-0.046, -0.021]	-0.056 [-0.083, -0.028]	-0.030 [-0.047, -0.013]	-0.041 [-0.079, -0.003]	-0.028 [-0.039, -0.017]	-0.042 [-0.064, -0.020]	-0.027 [-0.040, -0.014]	-0.042 [-0.070, -0.015]	-0.025 [-0.043, -0.007]	-0.031 [-0.067, 0.004]
	Quadratic Screen Time		0.002 [0.000, 0.004]		0.002 [-0.001, 0.005]		0.001 [-0.002, 0.004]		0.001 [0.000, 0.003]		0.002 [-0.001, 0.004]		0.001 [-0.003, 0.004]
	Screen Time by Weekend (Ref: Weekday)			-0.004 [-0.022, 0.015]	0.005 [-0.044, 0.053]					-0.004 [-0.022, 0.013]	-0.009 [-0.056, 0.039]
	Quadratic Screen Time by Weekend (Ref: Weekday)				-0.001 [-0.006, 0.004]						0.000 [-0.004, 0.005]
	Screen Time by Timepoint - Wave 5 (Ref: Wave 4)					-0.030 [-0.050, -0.011]	-0.056 [-0.123, 0.010]					-0.017 [-0.036, 0.002]	-0.037 [-0.096, 0.022]
	Screen Time by Timepoint - Wave 6 (Ref: Wave 4)					0.003 [-0.017, 0.023]	0.002 [-0.053, 0.058]					0.001 [-0.019, 0.022]	-0.005 [-0.057, 0.047]
	Quadratic Screen Time by Timepoint - Wave 5 (Ref: Wave 4)						0.003 [-0.004, 0.009]						0.002 [-0.004, 0.008]
	Quadratic Screen Time by Timepoint - Wave 6 (Ref: Wave 4)						0.000 [-0.005, 0.005]						0.001 [-0.004, 0.005]

## Sheet: Interactive Screen Time
		Total Screen Time
		Unadjusted						Adjusted
	Parameter	Linear Model	Quadratic Model	Linear Interaction (Weekday)	Quadratic Interaction (Weekday)	Linear Interaction (Age)	Quadratic Interaction (Age)	Linear Model	Quadratic Model	Linear Interaction (Weekday)	Quadratic Interaction (Weekday)	Linear Interaction (Age)	Quadratic Interaction (Age)
Social Quality of Life (PEDsQL)	Linear Screen Time	-0.014 [-0.027, -0.001]	-0.014 [-0.053, 0.025]	-0.014 [-0.029, 0.001]	-0.018 [-0.066, 0.030]	-0.038 [-0.064, -0.012]	-0.027 [-0.124, 0.071]	-0.014 [-0.027, 0.000]	-0.014 [-0.055, 0.026]	-0.012 [-0.028, 0.003]	-0.016 [-0.065, 0.032]	-0.037 [-0.063, -0.011]	-0.025 [-0.121, 0.071]
	Quadratic Screen Time		0.000 [-0.005, 0.005]		0.001 [-0.005, 0.006]		-0.002 [-0.017, 0.013]		0.000 [-0.005, 0.005]		0.001 [-0.005, 0.006]		-0.002 [-0.017, 0.013]
	Screen Time by Weekend (Ref: Weekday)			-0.002 [-0.031, 0.027]	0.014 [-0.070, 0.098]					-0.006 [-0.035, 0.023]	0.006 [-0.077, 0.089]
	Quadratic Screen Time by Weekend (Ref: Weekday)				-0.002 [-0.012, 0.008]						-0.002 [-0.011, 0.008]
	Screen Time by Timepoint - Wave 5 (Ref: Wave 4)					0.006 [-0.034, 0.045]	-0.001 [-0.127, 0.125]					0.009 [-0.030, 0.048]	-0.001 [-0.122, 0.119]
	Screen Time by Timepoint - Wave 6 (Ref: Wave 4)					0.043 [0.014, 0.071]	0.078 [-0.025, 0.182]					0.041 [0.012, 0.069]	0.069 [-0.033, 0.171]
	Quadratic Screen Time by Timepoint - Wave 5 (Ref: Wave 4)						0.001 [-0.018, 0.020]						0.002 [-0.016, 0.020]
	Quadratic Screen Time by Timepoint - Wave 6 (Ref: Wave 4)						-0.004 [-0.019, 0.011]						-0.003 [-0.017, 0.012]
Prosociality (SDQ)	Linear Screen Time	-0.053 [-0.067, -0.039]	-0.108 [-0.145, -0.071]	-0.052 [-0.067, -0.036]	-0.124 [-0.167, -0.081]	-0.046 [-0.069, -0.022]	-0.115 [-0.200, -0.031]	-0.032 [-0.047, -0.018]	-0.065 [-0.103, -0.028]	-0.030 [-0.046, -0.014]	-0.080 [-0.123, -0.038]	-0.025 [-0.049, -0.001]	-0.077 [-0.160, 0.006]
	Quadratic Screen Time		0.007 [0.003, 0.011]		0.010 [0.005, 0.015]		0.011 [-0.002, 0.024]		0.004 [0.000, 0.009]		0.007 [0.002, 0.012]		0.008 [-0.005, 0.021]
	Screen Time by Weekend (Ref: Weekday)			-0.007 [-0.034, 0.021]	0.057 [-0.025, 0.138]					-0.009 [-0.036, 0.018]	0.051 [-0.028, 0.130]
	Quadratic Screen Time by Weekend (Ref: Weekday)				-0.009 [-0.018, 0.001]						-0.008 [-0.017, 0.001]
	Screen Time by Timepoint - Wave 5 (Ref: Wave 4)					-0.032 [-0.072, 0.008]	-0.046 [-0.186, 0.095]					-0.021 [-0.060, 0.019]	-0.027 [-0.164, 0.109]
	Screen Time by Timepoint - Wave 6 (Ref: Wave 4)					-0.001 [-0.029, 0.026]	0.020 [-0.072, 0.112]					-0.005 [-0.032, 0.023]	0.020 [-0.070, 0.110]
	Quadratic Screen Time by Timepoint - Wave 5 (Ref: Wave 4)						0.002 [-0.019, 0.023]						0.001 [-0.019, 0.021]
	Quadratic Screen Time by Timepoint - Wave 6 (Ref: Wave 4)						-0.006 [-0.019, 0.008]						-0.005 [-0.018, 0.008]
Peer Problems (SDQ)	Linear Screen Time	-0.042 [-0.030, -0.054]	0.053 [0.018, 0.088]	0.044 [0.030, 0.058]	0.064 [0.023, 0.106]	0.047 [0.025, 0.070]	0.030 [-0.077, 0.136]	-0.031 [-0.018, -0.043]	0.033 [-0.003, 0.069]	0.032 [0.017, 0.046]	0.043 [0.002, 0.085]	0.036 [0.014, 0.059]	0.008 [-0.099, 0.114]
	Quadratic Screen Time		-0.001 [-0.006, 0.003]		-0.003 [-0.008, 0.002]		0.003 [-0.014, 0.019]		0.000 [-0.005, 0.004]		-0.002 [-0.007, 0.004]		0.005 [-0.012, 0.021]
	Screen Time by Weekend (Ref: Weekday)			-0.008 [-0.038, 0.022]	-0.045 [-0.127, 0.036]					-0.003 [-0.034, 0.028]	-0.039 [-0.118, 0.041]
	Quadratic Screen Time by Weekend (Ref: Weekday)				0.005 [-0.005, 0.015]						0.005 [-0.005, 0.014]
	Screen Time by Timepoint - Wave 5 (Ref: Wave 4)					0.001 [-0.037, 0.039]	0.056 [-0.067, 0.179]					-0.007 [-0.044, 0.030]	0.046 [-0.072, 0.165]
	Screen Time by Timepoint - Wave 6 (Ref: Wave 4)					-0.011 [-0.037, 0.015]	0.009 [-0.112, 0.131]					-0.008 [-0.034, 0.019]	0.021 [-0.101, 0.143]
	Quadratic Screen Time by Timepoint - Wave 5 (Ref: Wave 4)						-0.009 [-0.027, 0.010]						-0.008 [-0.026, 0.010]
	Quadratic Screen Time by Timepoint - Wave 6 (Ref: Wave 4)						-0.003 [-0.021, 0.015]						-0.005 [-0.022, 0.013]
Emotional Problems (SDQ)	Linear Screen Time	-0.019 [-0.006, -0.033]	-0.004 [-0.041, 0.033]	0.021 [0.006, 0.037]	0.021 [-0.022, 0.065]	0.027 [0.001, 0.053]	0.051 [-0.028, 0.130]	-0.024 [-0.010, -0.038]	0.009 [-0.027, 0.046]	0.025 [0.010, 0.040]	0.034 [-0.009, 0.077]	0.031 [0.005, 0.057]	0.060 [-0.020, 0.139]
	Quadratic Screen Time		0.003 [-0.001, 0.007]		0.000 [-0.005, 0.005]		-0.004 [-0.016, 0.008]		0.002 [-0.002, 0.006]		-0.001 [-0.006, 0.004]		-0.005 [-0.017, 0.008]
	Screen Time by Weekend (Ref: Weekday)			-0.008 [-0.035, 0.020]	-0.095 [-0.177, -0.013]					-0.003 [-0.031, 0.025]	-0.091 [-0.171, -0.011]
	Quadratic Screen Time by Weekend (Ref: Weekday)				0.011 [0.001, 0.021]						0.011 [0.002, 0.020]
	Screen Time by Timepoint - Wave 5 (Ref: Wave 4)					-0.007 [-0.042, 0.027]	-0.030 [-0.155, 0.095]					-0.005 [-0.039, 0.029]	-0.022 [-0.142, 0.098]
	Screen Time by Timepoint - Wave 6 (Ref: Wave 4)					-0.012 [-0.040, 0.017]	-0.105 [-0.197, -0.013]					-0.010 [-0.038, 0.018]	-0.095 [-0.187, -0.003]
	Quadratic Screen Time by Timepoint - Wave 5 (Ref: Wave 4)						0.004 [-0.015, 0.023]						0.003 [-0.016, 0.021]
	Quadratic Screen Time by Timepoint - Wave 6 (Ref: Wave 4)						0.012 [-0.001, 0.025]						0.011 [-0.002, 0.024]
Hyperactivity (SDQ)	Linear Screen Time	-0.038 [-0.027, -0.049]	0.082 [0.049, 0.115]	0.043 [0.030, 0.055]	0.103 [0.064, 0.141]	0.049 [0.025, 0.072]	0.058 [-0.023, 0.139]	-0.015 [-0.003, -0.026]	0.034 [0.002, 0.067]	0.018 [0.005, 0.031]	0.052 [0.013, 0.092]	0.028 [0.004, 0.052]	0.017 [-0.062, 0.096]
	Quadratic Screen Time		-0.006 [-0.009, -0.002]		-0.008 [-0.012, -0.003]		-0.002 [-0.014, 0.011]		-0.003 [-0.006, 0.001]		-0.005 [-0.009, 0.000]		0.002 [-0.011, 0.014]
	Screen Time by Weekend (Ref: Weekday)			-0.018 [-0.044, 0.008]	-0.082 [-0.153, -0.011]					-0.013 [-0.038, 0.013]	-0.072 [-0.144, 0.001]
	Quadratic Screen Time by Weekend (Ref: Weekday)				0.008 [0.000, 0.017]						0.008 [-0.001, 0.016]
	Screen Time by Timepoint - Wave 5 (Ref: Wave 4)					0.026 [-0.010, 0.062]	0.084 [-0.035, 0.204]					-0.001 [-0.036, 0.034]	0.040 [-0.071, 0.151]
	Screen Time by Timepoint - Wave 6 (Ref: Wave 4)					-0.027 [-0.053, -0.001]	-0.013 [-0.108, 0.082]					-0.023 [-0.049, 0.003]	-0.006 [-0.100, 0.087]
	Quadratic Screen Time by Timepoint - Wave 5 (Ref: Wave 4)						-0.009 [-0.027, 0.009]						-0.006 [-0.024, 0.011]
	Quadratic Screen Time by Timepoint - Wave 6 (Ref: Wave 4)						-0.001 [-0.015, 0.013]						-0.002 [-0.016, 0.011]
Conduct Problems (SDQ)	Linear Screen Time	-0.027 [-0.013, -0.041]	0.033 [-0.004, 0.071]	0.029 [0.013, 0.045]	0.058 [0.015, 0.101]	0.035 [0.011, 0.060]	0.024 [-0.059, 0.107]	-0.015 [-0.001, -0.030]	0.008 [-0.030, 0.046]	0.016 [0.000, 0.032]	0.031 [-0.013, 0.075]	0.022 [-0.003, 0.046]	-0.001 [-0.082, 0.080]
	Quadratic Screen Time		-0.001 [-0.005, 0.004]		-0.004 [-0.009, 0.001]		0.002 [-0.011, 0.014]		0.001 [-0.004, 0.005]		-0.002 [-0.007, 0.003]		0.004 [-0.008, 0.016]
	Screen Time by Weekend (Ref: Weekday)			-0.007 [-0.033, 0.020]	-0.094 [-0.177, -0.011]					-0.001 [-0.027, 0.025]	-0.085 [-0.166, -0.003]
	Quadratic Screen Time by Weekend (Ref: Weekday)				0.011 [0.001, 0.021]						0.011 [0.001, 0.020]
	Screen Time by Timepoint - Wave 5 (Ref: Wave 4)					0.006 [-0.028, 0.040]	0.057 [-0.056, 0.170]					-0.001 [-0.035, 0.032]	0.048 [-0.062, 0.158]
	Screen Time by Timepoint - Wave 6 (Ref: Wave 4)					-0.017 [-0.044, 0.009]	-0.026 [-0.122, 0.070]					-0.011 [-0.037, 0.015]	-0.017 [-0.112, 0.077]
	Quadratic Screen Time by Timepoint - Wave 5 (Ref: Wave 4)						-0.008 [-0.025, 0.009]						-0.008 [-0.024, 0.009]
	Quadratic Screen Time by Timepoint - Wave 6 (Ref: Wave 4)						0.000 [-0.013, 0.014]						0.000 [-0.013, 0.013]
Reactivity (SATI)	Linear Screen Time	-0.017 [-0.005, -0.028]	0.011 [-0.025, 0.047]	0.015 [0.002, 0.029]	0.032 [-0.009, 0.074]	0.040 [0.017, 0.062]	0.055 [-0.032, 0.142]	-0.017 [-0.004, -0.029]	0.011 [-0.026, 0.048]	0.015 [0.001, 0.029]	0.033 [-0.010, 0.075]	0.039 [0.016, 0.062]	0.054 [-0.033, 0.142]
	Quadratic Screen Time		0.001 [-0.004, 0.005]		-0.002 [-0.007, 0.003]		-0.002 [-0.015, 0.010]		0.001 [-0.004, 0.005]		-0.002 [-0.007, 0.003]		-0.002 [-0.015, 0.010]
	Screen Time by Weekend (Ref: Weekday)			0.005 [-0.021, 0.031]	-0.076 [-0.148, -0.005]					0.007 [-0.020, 0.033]	-0.075 [-0.147, -0.004]
	Quadratic Screen Time by Weekend (Ref: Weekday)				0.010 [0.002, 0.019]						0.010 [0.002, 0.019]
	Screen Time by Timepoint - Wave 5 (Ref: Wave 4)					-0.015 [-0.052, 0.023]	-0.022 [-0.151, 0.107]					-0.015 [-0.051, 0.021]	-0.016 [-0.143, 0.110]
	Screen Time by Timepoint - Wave 6 (Ref: Wave 4)					-0.037 [-0.064, -0.010]	-0.110 [-0.209, -0.012]					-0.035 [-0.062, -0.008]	-0.108 [-0.206, -0.010]
	Quadratic Screen Time by Timepoint - Wave 5 (Ref: Wave 4)						0.001 [-0.017, 0.019]						0.000 [-0.018, 0.018]
	Quadratic Screen Time by Timepoint - Wave 6 (Ref: Wave 4)						0.009 [-0.004, 0.022]						0.009 [-0.004, 0.022]
Persistence (SATI)	Linear Screen Time	-0.063 [-0.075, -0.050]	-0.096 [-0.130, -0.062]	-0.066 [-0.080, -0.052]	-0.116 [-0.159, -0.074]	-0.062 [-0.086, -0.038]	-0.078 [-0.162, 0.006]	-0.034 [-0.046, -0.021]	-0.038 [-0.072, -0.004]	-0.036 [-0.051, -0.022]	-0.056 [-0.099, -0.014]	-0.036 [-0.060, -0.012]	-0.030 [-0.110, 0.050]
	Quadratic Screen Time		0.004 [0.000, 0.008]		0.007 [0.002, 0.012]		0.002 [-0.011, 0.015]		0.001 [-0.003, 0.004]		0.003 [-0.002, 0.008]		-0.001 [-0.013, 0.012]
	Screen Time by Weekend (Ref: Weekday)			0.013 [-0.014, 0.039]	0.078 [-0.007, 0.164]					0.010 [-0.016, 0.036]	0.070 [-0.014, 0.155]
	Quadratic Screen Time by Weekend (Ref: Weekday)				-0.009 [-0.019, 0.001]						-0.008 [-0.017, 0.002]
	Screen Time by Timepoint - Wave 5 (Ref: Wave 4)					-0.018 [-0.054, 0.017]	-0.095 [-0.212, 0.021]					0.003 [-0.031, 0.037]	-0.060 [-0.169, 0.049]
	Screen Time by Timepoint - Wave 6 (Ref: Wave 4)					0.006 [-0.020, 0.033]	0.003 [-0.099, 0.105]					0.002 [-0.024, 0.029]	0.006 [-0.091, 0.104]
	Quadratic Screen Time by Timepoint - Wave 5 (Ref: Wave 4)						0.012 [-0.006, 0.030]						0.010 [-0.007, 0.027]
	Quadratic Screen Time by Timepoint - Wave 6 (Ref: Wave 4)						0.000 [-0.015, 0.014]						0.000 [-0.014, 0.014]
Waist Circumfrence	Linear Screen Time	-0.040 [-0.028, -0.052]	0.054 [0.021, 0.086]	0.043 [0.029, 0.056]	0.048 [0.012, 0.084]	0.019 [-0.004, 0.042]	0.025 [-0.040, 0.089]	-0.029 [-0.016, -0.041]	0.032 [-0.001, 0.065]	0.031 [0.018, 0.045]	0.025 [-0.012, 0.062]	0.009 [-0.014, 0.032]	0.009 [-0.056, 0.073]
	Quadratic Screen Time		-0.002 [-0.005, 0.002]		-0.001 [-0.005, 0.004]		-0.001 [-0.011, 0.009]		0.000 [-0.004, 0.003]		0.001 [-0.003, 0.005]		0.000 [-0.010, 0.010]
	Screen Time by Weekend (Ref: Weekday)			-0.012 [-0.035, 0.012]	0.017 [-0.055, 0.089]					-0.009 [-0.032, 0.013]	0.022 [-0.049, 0.094]
	Quadratic Screen Time by Weekend (Ref: Weekday)				-0.003 [-0.012, 0.005]						-0.004 [-0.012, 0.004]
	Screen Time by Timepoint - Wave 5 (Ref: Wave 4)					0.045 [0.011, 0.079]	0.046 [-0.061, 0.153]					0.033 [0.000, 0.066]	0.023 [-0.084, 0.130]
	Screen Time by Timepoint - Wave 6 (Ref: Wave 4)					0.022 [-0.003, 0.047]	0.047 [-0.033, 0.127]					0.024 [-0.001, 0.050]	0.049 [-0.030, 0.128]
	Quadratic Screen Time by Timepoint - Wave 5 (Ref: Wave 4)						0.000 [-0.017, 0.017]						0.002 [-0.015, 0.018]
	Quadratic Screen Time by Timepoint - Wave 6 (Ref: Wave 4)						-0.003 [-0.014, 0.008]						-0.003 [-0.014, 0.008]
Global Health	Linear Screen Time	-0.016 [-0.023, -0.010]	-0.040 [-0.077, -0.004]	-0.036 [-0.052, -0.020]	-0.058 [-0.103, -0.013]	-0.045 [-0.070, -0.020]	-0.046 [-0.132, 0.041]	-0.014 [-0.021, -0.007]	-0.035 [-0.071, 0.002]	-0.031 [-0.047, -0.015]	-0.052 [-0.097, -0.007]	-0.041 [-0.066, -0.016]	-0.037 [-0.124, 0.051]
	Quadratic Screen Time		0.001 [-0.003, 0.005]		0.003 [-0.002, 0.008]		0.000 [-0.013, 0.013]		0.001 [-0.003, 0.005]		0.003 [-0.003, 0.008]		-0.001 [-0.014, 0.013]
	Screen Time by Weekend (Ref: Weekday)			0.011 [-0.018, 0.041]	0.069 [-0.017, 0.155]					0.009 [-0.020, 0.038]	0.066 [-0.019, 0.151]
	Quadratic Screen Time by Weekend (Ref: Weekday)				-0.007 [-0.017, 0.003]						-0.007 [-0.017, 0.003]
	Screen Time by Timepoint - Wave 5 (Ref: Wave 4)					0.001 [-0.036, 0.038]	0.000 [-0.127, 0.126]					0.003 [-0.034, 0.041]	-0.001 [-0.129, 0.127]
	Screen Time by Timepoint - Wave 6 (Ref: Wave 4)					0.024 [-0.006, 0.054]	0.040 [-0.063, 0.143]					0.022 [-0.007, 0.052]	0.030 [-0.074, 0.133]
	Quadratic Screen Time by Timepoint - Wave 5 (Ref: Wave 4)						0.000 [-0.019, 0.019]						0.001 [-0.018, 0.020]
	Quadratic Screen Time by Timepoint - Wave 6 (Ref: Wave 4)						-0.002 [-0.016, 0.013]						-0.001 [-0.015, 0.014]
School Achivement	Linear Screen Time	0.010 [-0.002, 0.022]	0.031 [-0.003, 0.065]	0.007 [-0.006, 0.021]	0.029 [-0.008, 0.065]	0.018 [-0.002, 0.038]	0.057 [-0.008, 0.121]	0.020 [0.008, 0.033]	0.048 [0.014, 0.082]	0.019 [0.005, 0.033]	0.048 [0.012, 0.084]	0.027 [0.007, 0.047]	0.071 [0.008, 0.134]
	Quadratic Screen Time		-0.003 [-0.007, 0.002]		-0.003 [-0.007, 0.002]		-0.006 [-0.016, 0.004]		-0.004 [-0.008, 0.001]		-0.004 [-0.008, 0.001]		-0.007 [-0.017, 0.003]
	Screen Time by Weekend (Ref: Weekday)			0.012 [-0.018, 0.042]	0.013 [-0.053, 0.080]					0.006 [-0.023, 0.034]	0.002 [-0.066, 0.071]
	Quadratic Screen Time by Weekend (Ref: Weekday)				0.000 [-0.009, 0.009]						0.001 [-0.009, 0.010]
	Screen Time by Timepoint - Wave 5 (Ref: Wave 4)					-0.004 [-0.039, 0.030]	-0.045 [-0.143, 0.054]					0.007 [-0.023, 0.037]	-0.032 [-0.124, 0.059]
	Screen Time by Timepoint - Wave 6 (Ref: Wave 4)					-0.012 [-0.035, 0.011]	-0.034 [-0.124, 0.056]					-0.015 [-0.037, 0.008]	-0.039 [-0.123, 0.045]
	Quadratic Screen Time by Timepoint - Wave 5 (Ref: Wave 4)						0.006 [-0.008, 0.021]						0.006 [-0.007, 0.020]
	Quadratic Screen Time by Timepoint - Wave 6 (Ref: Wave 4)						0.004 [-0.008, 0.017]						0.005 [-0.007, 0.016]

## Sheet: Other Screen Time
		Total Screen Time
		Unadjusted						Adjusted
	Parameter	Linear Model	Quadratic Model	Linear Interaction (Weekday)	Quadratic Interaction (Weekday)	Linear Interaction (Age)	Quadratic Interaction (Age)	Linear Model	Quadratic Model	Linear Interaction (Weekday)	Quadratic Interaction (Weekday)	Linear Interaction (Age)	Quadratic Interaction (Age)
Social Quality of Life (PEDsQL)	Linear Screen Time	0.005 [-0.028, 0.039]	-0.018 [-0.146, 0.110]	0.008 [-0.029, 0.046]	-0.020 [-0.159, 0.118]	0.109 [-0.077, 0.294]	-0.124 [-1.235, 0.986]	0.004 [-0.030, 0.037]	-0.039 [-0.166, 0.089]	0.008 [-0.029, 0.045]	-0.037 [-0.174, 0.100]	0.096 [-0.084, 0.276]	-0.143 [-1.289, 1.002]
	Quadratic Screen Time		0.004 [-0.017, 0.026]		0.005 [-0.018, 0.029]		0.088 [-0.332, 0.508]		0.008 [-0.014, 0.029]		0.008 [-0.015, 0.032]		0.090 [-0.344, 0.524]
	Screen Time by Weekend (Ref: Weekday)			-0.012 [-0.086, 0.061]	0.012 [-0.253, 0.278]					-0.018 [-0.092, 0.055]	-0.005 [-0.272, 0.261]
	Quadratic Screen Time by Weekend (Ref: Weekday)				-0.005 [-0.051, 0.042]						-0.002 [-0.049, 0.044]
	Screen Time by Timepoint - Wave 5 (Ref: Wave 4)					-0.137 [-0.442, 0.168]	0.519 [-1.450, 2.487]					-0.139 [-0.442, 0.164]	0.456 [-1.491, 2.403]
	Screen Time by Timepoint - Wave 6 (Ref: Wave 4)					-0.108 [-0.297, 0.081]	0.056 [-1.043, 1.156]					-0.095 [-0.278, 0.088]	0.057 [-1.077, 1.192]
	Quadratic Screen Time by Timepoint - Wave 5 (Ref: Wave 4)						-0.245 [-0.976, 0.487]						-0.222 [-0.946, 0.502]
	Quadratic Screen Time by Timepoint - Wave 6 (Ref: Wave 4)						-0.076 [-0.493, 0.342]						-0.075 [-0.507, 0.357]
Prosociality (SDQ)	Linear Screen Time	-0.028 [-0.061, 0.005]	-0.027 [-0.159, 0.104]	-0.027 [-0.065, 0.010]	0.001 [-0.149, 0.151]	-0.039 [-0.208, 0.130]	0.021 [-1.175, 1.216]	-0.035 [-0.068, -0.002]	-0.067 [-0.200, 0.066]	-0.033 [-0.070, 0.004]	-0.030 [-0.182, 0.121]	-0.063 [-0.235, 0.108]	-0.039 [-1.212, 1.134]
	Quadratic Screen Time		0.000 [-0.022, 0.022]		-0.005 [-0.030, 0.020]		-0.022 [-0.456, 0.412]		0.006 [-0.016, 0.028]		0.000 [-0.026, 0.025]		-0.009 [-0.429, 0.412]
	Screen Time by Weekend (Ref: Weekday)			-0.002 [-0.076, 0.072]	-0.132 [-0.427, 0.163]					-0.009 [-0.082, 0.064]	-0.168 [-0.459, 0.123]
	Quadratic Screen Time by Weekend (Ref: Weekday)				0.024 [-0.027, 0.074]						0.029 [-0.021, 0.079]
	Screen Time by Timepoint - Wave 5 (Ref: Wave 4)					-0.094 [-0.399, 0.210]	-0.140 [-1.497, 1.217]					-0.091 [-0.395, 0.213]	-0.237 [-1.654, 1.179]
	Screen Time by Timepoint - Wave 6 (Ref: Wave 4)					0.016 [-0.155, 0.187]	-0.002 [-1.178, 1.174]					0.035 [-0.138, 0.209]	0.021 [-1.131, 1.172]
	Quadratic Screen Time by Timepoint - Wave 5 (Ref: Wave 4)						0.018 [-0.477, 0.513]						0.055 [-0.455, 0.565]
	Quadratic Screen Time by Timepoint - Wave 6 (Ref: Wave 4)						0.015 [-0.416, 0.445]						0.007 [-0.409, 0.424]
Peer Problems (SDQ)	Linear Screen Time	-0.055 [-0.024, -0.087]	-0.042 [-0.165, 0.080]	0.057 [0.020, 0.093]	-0.020 [-0.161, 0.121]	0.014 [-0.154, 0.181]	-0.030 [-1.147, 1.087]	-0.059 [-0.027, -0.091]	-0.010 [-0.133, 0.113]	0.058 [0.022, 0.095]	0.007 [-0.134, 0.149]	0.031 [-0.134, 0.196]	0.008 [-1.157, 1.174]
	Quadratic Screen Time		0.018 [-0.003, 0.038]		0.014 [-0.010, 0.038]		0.016 [-0.408, 0.440]		0.013 [-0.008, 0.033]		0.009 [-0.015, 0.033]		0.008 [-0.431, 0.447]
	Screen Time by Weekend (Ref: Weekday)			-0.005 [-0.077, 0.068]	-0.103 [-0.371, 0.165]					0.003 [-0.069, 0.076]	-0.080 [-0.350, 0.189]
	Quadratic Screen Time by Weekend (Ref: Weekday)				0.018 [-0.028, 0.064]						0.015 [-0.031, 0.062]
	Screen Time by Timepoint - Wave 5 (Ref: Wave 4)					0.170 [-0.119, 0.459]	-0.318 [-2.091, 1.456]					0.172 [-0.120, 0.465]	-0.211 [-2.029, 1.607]
	Screen Time by Timepoint - Wave 6 (Ref: Wave 4)					0.039 [-0.130, 0.207]	-0.080 [-1.193, 1.033]					0.023 [-0.143, 0.190]	-0.089 [-1.247, 1.070]
	Quadratic Screen Time by Timepoint - Wave 5 (Ref: Wave 4)						0.182 [-0.501, 0.864]						0.143 [-0.549, 0.835]
	Quadratic Screen Time by Timepoint - Wave 6 (Ref: Wave 4)						0.012 [-0.412, 0.436]						0.015 [-0.423, 0.453]
Emotional Problems (SDQ)	Linear Screen Time	-0.019 [0.014, -0.051]	0.004 [-0.116, 0.123]	0.019 [-0.018, 0.057]	0.012 [-0.135, 0.158]	0.035 [-0.187, 0.257]	-0.013 [-1.093, 1.067]	-0.021 [0.012, -0.053]	0.022 [-0.097, 0.142]	0.020 [-0.017, 0.058]	0.030 [-0.117, 0.177]	0.045 [-0.181, 0.270]	-0.016 [-1.110, 1.078]
	Quadratic Screen Time		0.003 [-0.018, 0.023]		0.001 [-0.023, 0.026]		0.019 [-0.360, 0.397]		0.000 [-0.021, 0.020]		-0.002 [-0.026, 0.023]		0.023 [-0.360, 0.407]
	Screen Time by Weekend (Ref: Weekday)			-0.004 [-0.078, 0.070]	-0.038 [-0.335, 0.259]					0.000 [-0.074, 0.074]	-0.035 [-0.333, 0.263]
	Quadratic Screen Time by Weekend (Ref: Weekday)				0.006 [-0.044, 0.057]						0.006 [-0.044, 0.057]
	Screen Time by Timepoint - Wave 5 (Ref: Wave 4)					0.004 [-0.315, 0.324]	-0.266 [-1.987, 1.454]					0.005 [-0.320, 0.330]	-0.207 [-1.848, 1.435]
	Screen Time by Timepoint - Wave 6 (Ref: Wave 4)					-0.018 [-0.244, 0.207]	-0.005 [-1.099, 1.090]					-0.027 [-0.255, 0.202]	0.017 [-1.093, 1.128]
	Quadratic Screen Time by Timepoint - Wave 5 (Ref: Wave 4)						0.101 [-0.527, 0.728]						0.079 [-0.520, 0.678]
	Quadratic Screen Time by Timepoint - Wave 6 (Ref: Wave 4)						-0.013 [-0.393, 0.367]						-0.021 [-0.406, 0.365]
Hyperactivity (SDQ)	Linear Screen Time	0.015 [0.044, -0.014]	-0.055 [-0.173, 0.062]	-0.011 [-0.044, 0.023]	-0.009 [-0.151, 0.133]	-0.071 [-0.227, 0.085]	-0.141 [-1.094, 0.812]	0.009 [0.038, -0.020]	-0.022 [-0.135, 0.092]	-0.006 [-0.040, 0.027]	0.016 [-0.125, 0.156]	-0.055 [-0.210, 0.100]	-0.093 [-1.115, 0.929]
	Quadratic Screen Time		0.007 [-0.012, 0.027]		0.000 [-0.024, 0.023]		0.025 [-0.323, 0.373]		0.002 [-0.017, 0.021]		-0.004 [-0.027, 0.019]		0.013 [-0.355, 0.382]
	Screen Time by Weekend (Ref: Weekday)			-0.020 [-0.087, 0.047]	-0.217 [-0.525, 0.091]					-0.011 [-0.078, 0.056]	-0.177 [-0.487, 0.134]
	Quadratic Screen Time by Weekend (Ref: Weekday)				0.036 [-0.016, 0.087]						0.030 [-0.022, 0.082]
	Screen Time by Timepoint - Wave 5 (Ref: Wave 4)					0.028 [-0.237, 0.292]	-0.545 [-1.916, 0.826]					0.044 [-0.216, 0.304]	-0.365 [-1.906, 1.175]
	Screen Time by Timepoint - Wave 6 (Ref: Wave 4)					0.060 [-0.096, 0.215]	0.110 [-0.843, 1.064]					0.048 [-0.106, 0.202]	0.092 [-0.926, 1.111]
	Quadratic Screen Time by Timepoint - Wave 5 (Ref: Wave 4)						0.213 [-0.282, 0.709]						0.152 [-0.396, 0.701]
	Quadratic Screen Time by Timepoint - Wave 6 (Ref: Wave 4)						-0.022 [-0.370, 0.326]						-0.014 [-0.382, 0.354]
Conduct Problems (SDQ)	Linear Screen Time	0.023 [0.055, -0.008]	-0.095 [-0.212, 0.023]	-0.028 [-0.064, 0.008]	-0.093 [-0.228, 0.042]	-0.044 [-0.195, 0.106]	-0.275 [-1.401, 0.851]	0.015 [0.047, -0.016]	-0.053 [-0.170, 0.064]	-0.021 [-0.057, 0.015]	-0.059 [-0.194, 0.075]	-0.016 [-0.168, 0.137]	-0.234 [-1.330, 0.863]
	Quadratic Screen Time		0.013 [-0.007, 0.033]		0.012 [-0.011, 0.035]		0.087 [-0.328, 0.502]		0.007 [-0.013, 0.027]		0.007 [-0.016, 0.030]		0.083 [-0.321, 0.487]
	Screen Time by Weekend (Ref: Weekday)			0.019 [-0.051, 0.089]	-0.006 [-0.276, 0.263]					0.026 [-0.044, 0.096]	0.030 [-0.237, 0.297]
	Quadratic Screen Time by Weekend (Ref: Weekday)				0.005 [-0.042, 0.051]						-0.001 [-0.047, 0.046]
	Screen Time by Timepoint - Wave 5 (Ref: Wave 4)					0.088 [-0.162, 0.337]	-0.229 [-2.017, 1.558]					0.091 [-0.158, 0.340]	-0.108 [-1.841, 1.625]
	Screen Time by Timepoint - Wave 6 (Ref: Wave 4)					0.019 [-0.133, 0.172]	0.141 [-0.996, 1.278]					-0.004 [-0.158, 0.151]	0.135 [-0.973, 1.242]
	Quadratic Screen Time by Timepoint - Wave 5 (Ref: Wave 4)						0.116 [-0.525, 0.756]						0.071 [-0.548, 0.691]
	Quadratic Screen Time by Timepoint - Wave 6 (Ref: Wave 4)						-0.068 [-0.485, 0.348]						-0.069 [-0.474, 0.337]
Reactivity (SATI)	Linear Screen Time	0.009 [0.039, -0.021]	-0.046 [-0.158, 0.065]	-0.015 [-0.049, 0.019]	-0.028 [-0.156, 0.100]	-0.025 [-0.182, 0.132]	-0.215 [-1.328, 0.898]	0.004 [0.034, -0.026]	-0.028 [-0.139, 0.083]	-0.012 [-0.046, 0.022]	-0.012 [-0.140, 0.116]	-0.011 [-0.169, 0.146]	-0.204 [-1.332, 0.925]
	Quadratic Screen Time		0.007 [-0.012, 0.026]		0.002 [-0.020, 0.024]		0.071 [-0.342, 0.484]		0.004 [-0.015, 0.023]		0.000 [-0.022, 0.022]		0.072 [-0.347, 0.491]
	Screen Time by Weekend (Ref: Weekday)			0.026 [-0.043, 0.095]	-0.086 [-0.356, 0.185]					0.031 [-0.037, 0.100]	-0.072 [-0.340, 0.195]
	Quadratic Screen Time by Weekend (Ref: Weekday)				0.020 [-0.026, 0.067]						0.019 [-0.027, 0.065]
	Screen Time by Timepoint - Wave 5 (Ref: Wave 4)					0.066 [-0.220, 0.351]	-0.250 [-1.973, 1.473]					0.071 [-0.217, 0.360]	-0.176 [-1.954, 1.602]
	Screen Time by Timepoint - Wave 6 (Ref: Wave 4)					0.016 [-0.144, 0.175]	0.150 [-0.964, 1.263]					0.005 [-0.156, 0.165]	0.152 [-0.978, 1.282]
	Quadratic Screen Time by Timepoint - Wave 5 (Ref: Wave 4)						0.116 [-0.495, 0.726]						0.090 [-0.539, 0.719]
	Quadratic Screen Time by Timepoint - Wave 6 (Ref: Wave 4)						-0.061 [-0.474, 0.351]						-0.064 [-0.483, 0.355]
Persistence (SATI)	Linear Screen Time	0.016 [-0.015, 0.047]	0.125 [0.017, 0.234]	0.007 [-0.029, 0.042]	0.068 [-0.064, 0.199]	0.108 [-0.082, 0.298]	0.272 [-1.142, 1.687]	0.007 [-0.023, 0.037]	0.077 [-0.029, 0.183]	0.000 [-0.035, 0.035]	0.031 [-0.099, 0.161]	0.087 [-0.096, 0.271]	0.218 [-1.210, 1.646]
	Quadratic Screen Time		-0.020 [-0.038, -0.001]		-0.011 [-0.033, 0.011]		-0.063 [-0.571, 0.445]		-0.013 [-0.031, 0.005]		-0.006 [-0.028, 0.016]		-0.050 [-0.556, 0.457]
	Screen Time by Weekend (Ref: Weekday)			0.040 [-0.033, 0.112]	0.267 [-0.040, 0.574]					0.031 [-0.041, 0.103]	0.213 [-0.089, 0.515]
	Quadratic Screen Time by Weekend (Ref: Weekday)				-0.041 [-0.093, 0.010]						-0.033 [-0.084, 0.018]
	Screen Time by Timepoint - Wave 5 (Ref: Wave 4)					-0.038 [-0.387, 0.312]	0.276 [-1.569, 2.121]					-0.053 [-0.388, 0.282]	0.106 [-1.882, 2.094]
	Screen Time by Timepoint - Wave 6 (Ref: Wave 4)					-0.099 [-0.290, 0.092]	-0.169 [-1.617, 1.279]					-0.086 [-0.271, 0.099]	-0.164 [-1.616, 1.288]
	Quadratic Screen Time by Timepoint - Wave 5 (Ref: Wave 4)						-0.114 [-0.746, 0.518]						-0.057 [-0.739, 0.626]
	Quadratic Screen Time by Timepoint - Wave 6 (Ref: Wave 4)						0.046 [-0.467, 0.559]						0.041 [-0.469, 0.551]
Waist Circumfrence	Linear Screen Time	0.020 [0.050, -0.010]	-0.010 [-0.116, 0.097]	-0.031 [-0.066, 0.004]	-0.033 [-0.157, 0.090]	0.045 [-0.097, 0.187]	0.298 [-0.836, 1.432]	0.018 [0.048, -0.012]	0.009 [-0.099, 0.116]	-0.030 [-0.065, 0.005]	-0.020 [-0.144, 0.103]	0.049 [-0.098, 0.196]	0.324 [-0.838, 1.486]
	Quadratic Screen Time		-0.002 [-0.019, 0.016]		0.000 [-0.020, 0.021]		-0.096 [-0.516, 0.324]		-0.005 [-0.022, 0.013]		-0.002 [-0.022, 0.018]		-0.104 [-0.531, 0.323]
	Screen Time by Weekend (Ref: Weekday)			0.048 [-0.015, 0.111]	0.112 [-0.133, 0.356]					0.054 [-0.008, 0.116]	0.136 [-0.102, 0.374]
	Quadratic Screen Time by Weekend (Ref: Weekday)				-0.011 [-0.053, 0.030]						-0.015 [-0.056, 0.026]
	Screen Time by Timepoint - Wave 5 (Ref: Wave 4)					0.023 [-0.224, 0.269]	-0.135 [-2.185, 1.915]					0.036 [-0.207, 0.280]	-0.031 [-2.048, 1.985]
	Screen Time by Timepoint - Wave 6 (Ref: Wave 4)					-0.071 [-0.213, 0.070]	-0.365 [-1.519, 0.789]					-0.074 [-0.220, 0.072]	-0.374 [-1.554, 0.807]
	Quadratic Screen Time by Timepoint - Wave 5 (Ref: Wave 4)						0.060 [-0.677, 0.798]						0.027 [-0.699, 0.753]
	Quadratic Screen Time by Timepoint - Wave 6 (Ref: Wave 4)						0.103 [-0.320, 0.526]						0.108 [-0.321, 0.538]
Global Health	Linear Screen Time	-0.005 [-0.022, 0.013]	0.034 [-0.107, 0.174]	-0.015 [-0.056, 0.026]	-0.025 [-0.192, 0.142]	0.059 [-0.141, 0.259]	-0.139 [-1.573, 1.295]	-0.005 [-0.022, 0.013]	0.012 [-0.129, 0.153]	-0.014 [-0.055, 0.027]	-0.041 [-0.209, 0.126]	0.047 [-0.149, 0.244]	-0.083 [-1.487, 1.321]
	Quadratic Screen Time		-0.008 [-0.031, 0.016]		0.002 [-0.026, 0.030]		0.076 [-0.438, 0.590]		-0.004 [-0.027, 0.020]		0.005 [-0.023, 0.033]		0.050 [-0.453, 0.554]
	Screen Time by Weekend (Ref: Weekday)			0.026 [-0.055, 0.107]	0.269 [-0.054, 0.593]					0.020 [-0.061, 0.101]	0.246 [-0.077, 0.568]
	Quadratic Screen Time by Weekend (Ref: Weekday)				-0.044 [-0.099, 0.010]						-0.041 [-0.096, 0.013]
	Screen Time by Timepoint - Wave 5 (Ref: Wave 4)					-0.015 [-0.323, 0.292]	0.540 [-1.749, 2.830]					-0.014 [-0.314, 0.286]	0.420 [-1.833, 2.672]
	Screen Time by Timepoint - Wave 6 (Ref: Wave 4)					-0.075 [-0.276, 0.126]	0.134 [-1.300, 1.568]					-0.062 [-0.259, 0.135]	0.055 [-1.346, 1.456]
	Quadratic Screen Time by Timepoint - Wave 5 (Ref: Wave 4)						-0.208 [-1.043, 0.627]						-0.162 [-0.980, 0.656]
	Quadratic Screen Time by Timepoint - Wave 6 (Ref: Wave 4)						-0.078 [-0.591, 0.436]						-0.048 [-0.551, 0.455]
School Achivement	Linear Screen Time	0.025 [-0.010, 0.059]	0.093 [-0.021, 0.206]	0.021 [-0.017, 0.060]	0.068 [-0.062, 0.197]	0.058 [-0.076, 0.191]	-0.032 [-1.050, 0.986]	0.024 [-0.010, 0.057]	0.070 [-0.040, 0.180]	0.021 [-0.017, 0.058]	0.053 [-0.077, 0.183]	0.044 [-0.092, 0.180]	-0.042 [-1.075, 0.992]
	Quadratic Screen Time		-0.012 [-0.031, 0.006]		-0.008 [-0.029, 0.012]		0.034 [-0.338, 0.407]		-0.008 [-0.027, 0.010]		-0.006 [-0.026, 0.015]		0.033 [-0.337, 0.403]
	Screen Time by Weekend (Ref: Weekday)			0.015 [-0.049, 0.078]	0.116 [-0.113, 0.344]					0.012 [-0.051, 0.075]	0.080 [-0.149, 0.309]
	Quadratic Screen Time by Weekend (Ref: Weekday)				-0.018 [-0.057, 0.021]						-0.012 [-0.051, 0.027]
	Screen Time by Timepoint - Wave 5 (Ref: Wave 4)					0.063 [-0.159, 0.285]	0.585 [-0.817, 1.986]					0.037 [-0.191, 0.265]	0.367 [-0.909, 1.643]
	Screen Time by Timepoint - Wave 6 (Ref: Wave 4)					-0.038 [-0.168, 0.093]	0.107 [-0.913, 1.128]					-0.024 [-0.157, 0.109]	0.101 [-0.920, 1.122]
	Quadratic Screen Time by Timepoint - Wave 5 (Ref: Wave 4)						-0.195 [-0.717, 0.328]						-0.123 [-0.585, 0.338]
	Quadratic Screen Time by Timepoint - Wave 6 (Ref: Wave 4)						-0.044 [-0.416, 0.328]						-0.040 [-0.407, 0.328]
